# Supplementary material for: N′-(2-Chloro­benzyl­idene)benzo­hydrazide
Source: Acta Crystallogr Sect E Struct Rep Online. 2009 Oct 10;65(Pt 11):o2679. doi: 10.1107/S1600536809040331 (PMC2971129; doi:10.1107/S1600536809040331)
Supplement: Supplementary file 2 [file e-65-o2679-Isup2.hkl]

# 
# h,k,l, Fc-squared, Fo-squared, sigma(Fo-squared) and status flag 
# 
data_I
_shelx_title ' 090812b in P4(1)' 
_shelx_refln_list_code          4 
_shelx_F_calc_maximum      194.14 
_exptl_crystal_F_000      1072.00 
_reflns_d_resolution_high  0.8404 
 
loop_ 
 _symmetry_equiv_pos_as_xyz 
 'x, y, z' 
 '-x, -y, z+1/2' 
 '-y, x, z+1/4' 
 'y, -x, z+3/4' 
 
_cell_length_a    13.5588 
_cell_length_b    13.5588 
_cell_length_c    14.3993 
_cell_angle_alpha  90.000 
_cell_angle_beta   90.000 
_cell_angle_gamma  90.000 
 
_shelx_F_squared_multiplier     1.000 
 
loop_ 
 _refln_index_h 
 _refln_index_k 
 _refln_index_l 
 _refln_F_squared_calc 
 _refln_F_squared_meas 
 _refln_F_squared_sigma 
 _refln_observed_status 
  -1   2 -16        8.80       -4.17     31.95 o 
   0   2 -16       46.32       30.18     34.19 o 
   2   2 -16      121.26      136.44     40.48 o 
  -2   3 -16        4.72      -14.78     31.26 o 
  -1   3 -16       48.13       45.30     37.85 o 
   0   3 -16       17.26      -12.73     29.60 o 
   1   3 -16       76.50       79.88     37.93 o 
   2   3 -16       37.51        2.63     22.87 o 
   3   3 -16       32.97        8.12     21.94 o 
  -3   4 -16        3.65      -42.25     28.17 o 
  -2   4 -16        8.78       12.81     32.91 o 
  -1   4 -16        8.49      -11.31     31.41 o 
   0   4 -16       31.19       28.13     33.22 o 
   1   4 -16       20.61       21.88     33.76 o 
   2   4 -16       17.21        6.08     22.02 o 
   3   4 -16       35.50       32.63     35.87 o 
   4   4 -16        7.58      -15.56     20.54 o 
  -2   5 -16       37.06      -21.76     32.03 o 
  -1   5 -16       30.55      -17.67     32.07 o 
   0   5 -16       13.42       -3.90     32.26 o 
   1   5 -16       41.01       17.02     31.80 o 
   2   5 -16       17.59        7.87     29.21 o 
  -1   2 -15       46.15       26.32     31.60 o 
   0   2 -15        2.12      -15.24     28.48 o 
   1   2 -15       24.86      -34.92     28.21 o 
   2   2 -15       18.67       -2.12     28.05 o 
  -2   3 -15       37.98        8.64     30.83 o 
  -1   3 -15       14.27      -14.62     27.86 o 
   0   3 -15        9.69       -2.97     30.72 o 
   1   3 -15       40.48       23.85     31.26 o 
   2   3 -15        9.14      -10.72     26.43 o 
   3   3 -15       50.83       37.75     22.12 o 
  -3   4 -15       27.04        0.33     20.73 o 
  -2   4 -15       42.91       38.05     33.34 o 
  -1   4 -15        3.52      -39.88     26.59 o 
   0   4 -15       39.15       17.90     32.37 o 
   1   4 -15      179.62      162.84     40.17 o 
   2   4 -15       98.41       86.85     24.99 o 
   3   4 -15       61.18       53.58     23.06 o 
   4   4 -15        2.26      -30.58     20.39 o 
  -4   5 -15        4.81       -4.47     45.49 o 
  -3   5 -15        3.97       11.77     30.64 o 
  -2   5 -15       53.19       55.87     33.80 o 
  -1   5 -15       27.25       19.68     30.87 o 
   0   5 -15       77.70       25.66     33.57 o 
   1   5 -15       25.21      -15.32     28.44 o 
   2   5 -15       47.30       33.84     29.79 o 
   3   5 -15        0.48      -38.72     25.81 o 
   4   5 -15       19.58       33.46     22.91 o 
   5   5 -15       18.20        8.07     36.77 o 
  -4   6 -15       17.28      -19.99     31.76 o 
  -3   6 -15        8.56      -30.33     28.86 o 
  -2   6 -15       31.40       61.97     36.00 o 
  -1   6 -15       15.60      -17.21     30.29 o 
   0   6 -15        3.11      -21.61     28.52 o 
   1   6 -15        2.40        4.67     29.98 o 
   2   6 -15        1.18      -36.19     26.90 o 
   3   6 -15        4.54       -1.23     26.82 o 
   4   6 -15       35.80       10.19     28.17 o 
  -3   7 -15       64.15       30.10     33.46 o 
  -2   7 -15       29.10       10.80     33.65 o 
  -1   7 -15       31.90       39.32     32.72 o 
   0   7 -15       10.43        4.59     29.67 o 
   1   7 -15       78.45       67.57     34.11 o 
   2   7 -15       11.67      -21.42     26.32 o 
   3   7 -15       30.62       -8.41     26.78 o 
   0   1 -14       19.72      -36.81     24.54 o 
   1   1 -14       21.11        7.56     26.59 o 
  -1   2 -14       47.95       19.45     29.13 o 
   0   2 -14       58.10       61.97     31.29 o 
   1   2 -14        7.63      -13.41     18.45 o 
   2   2 -14       42.51       33.11     20.73 o 
  -2   3 -14       32.34       51.25     22.59 o 
  -1   3 -14       61.20       50.86     31.22 o 
   0   3 -14      178.89      225.04     40.67 o 
   1   3 -14        8.15      -20.46     17.91 o 
   2   3 -14       53.08       58.21     22.42 o 
   3   3 -14       22.79        0.92     19.37 o 
  -3   4 -14      157.13      153.18     30.06 o 
  -2   4 -14       60.72       42.72     30.87 o 
  -1   4 -14      135.03      180.86     39.51 o 
   0   4 -14       47.93       88.60     34.03 o 
   1   4 -14        1.51      -26.33     17.56 o 
   2   4 -14       65.30       58.98     22.19 o 
   3   4 -14       76.07       57.57     22.24 o 
   4   4 -14       59.85       27.71     30.33 o 
  -4   5 -14       57.62       68.55     24.15 o 
  -3   5 -14        7.61       -0.69     20.36 o 
  -2   5 -14       20.93       29.83     30.18 o 
  -1   5 -14       20.59       29.02     30.37 o 
   0   5 -14       54.36       46.30     31.64 o 
   1   5 -14       26.69        3.09     27.44 o 
   2   5 -14       29.38       17.42     20.24 o 
   3   5 -14       45.64       29.29     21.33 o 
   4   5 -14        2.75      -13.81     19.26 o 
   5   5 -14      142.61      151.61     27.35 o 
  -5   6 -14        7.24      -17.98     17.25 o 
  -4   6 -14       27.96       16.52     24.02 o 
  -3   6 -14       35.65       38.43     32.03 o 
  -2   6 -14       90.96      118.15     37.20 o 
  -1   6 -14       11.77       -8.49     28.71 o 
   0   6 -14       95.42      134.75     37.58 o 
   1   6 -14       98.18       82.11     32.95 o 
   2   6 -14       61.29       59.58     31.02 o 
   3   6 -14       19.72      -12.89     26.05 o 
   4   6 -14       86.16       52.75     30.91 o 
   5   6 -14        5.63      -10.65     28.67 o 
   6   6 -14       14.49        9.28     16.84 o 
  -6   7 -14       14.02       21.47     18.47 o 
  -5   7 -14       22.16       32.62     18.44 o 
  -4   7 -14       63.62       74.69     23.57 o 
  -3   7 -14       13.92       -9.07     18.51 o 
  -2   7 -14       37.34        7.79     30.52 o 
  -1   7 -14       29.02       36.54     32.72 o 
   0   7 -14       26.84       13.20     29.17 o 
   1   7 -14       21.31       29.40     29.56 o 
   2   7 -14       37.94       21.49     29.09 o 
   3   7 -14       97.03       91.18     32.68 o 
   4   7 -14       11.53        4.24     28.25 o 
   5   7 -14       36.65       29.33     33.07 o 
   6   7 -14        1.74      -42.37     28.94 o 
  -4   8 -14       14.97       -9.91     20.63 o 
  -3   8 -14       37.89       31.92     20.98 o 
  -2   8 -14        8.92       -2.91     18.89 o 
  -1   8 -14       12.98       -4.24     29.06 o 
   0   8 -14       40.46       37.43     31.26 o 
   1   8 -14      100.62      109.97     34.73 o 
   2   8 -14       40.16      -18.95     25.27 o 
   3   8 -14        7.30       -6.71     26.20 o 
   4   8 -14       43.78       21.53     29.48 o 
  -2   9 -14        2.02      -11.81     30.10 o 
  -1   9 -14       11.09      -24.93     28.13 o 
   0   9 -14       49.81       28.75     29.75 o 
   1   9 -14       26.66       -9.69     26.93 o 
   2   9 -14        7.19      -18.44     25.39 o 
   0   1 -13       69.81       74.05     29.83 o 
   1   1 -13       39.27        8.95     18.58 o 
  -1   2 -13       27.05       36.16     26.86 o 
   0   2 -13      118.97       85.93     31.26 o 
   1   2 -13       83.06      116.73     23.86 o 
   2   2 -13      114.25       70.57     21.16 o 
  -2   3 -13       37.32       40.27     20.31 o 
  -1   3 -13       73.91       92.34     31.76 o 
   0   3 -13       28.73       14.78     26.51 o 
   1   3 -13       38.21       11.79     19.41 o 
   2   3 -13       18.50       -6.35     17.41 o 
   3   3 -13        6.39      -21.17     17.11 o 
  -3   4 -13       22.74       -0.81     19.04 o 
  -2   4 -13        3.24      -24.23     17.61 o 
  -1   4 -13       30.70        6.75     26.24 o 
   0   4 -13       55.87       62.94     30.41 o 
   1   4 -13       97.21      113.49     23.82 o 
   2   4 -13       87.60       91.33     38.05 o 
   3   4 -13      128.85      206.95     27.54 o 
   4   4 -13        8.59        0.61     18.65 o 
  -4   5 -13       74.70       63.37     19.35 o 
  -3   5 -13       11.70       13.20     32.24 o 
  -2   5 -13       42.06       33.34     29.67 o 
  -1   5 -13       14.28      -23.11     24.66 o 
   0   5 -13       41.78       19.02     27.47 o 
   1   5 -13       43.26       40.76     20.05 o 
   2   5 -13       19.39        6.91     18.67 o 
   3   5 -13       86.80       75.17     39.98 o 
   4   5 -13      241.68      286.36     79.14 o 
   5   5 -13        0.83      -13.95     26.33 o 
  -5   6 -13        5.46      -15.99     14.88 o 
  -4   6 -13       68.95       36.58     17.22 o 
  -3   6 -13      105.13       68.73     21.80 o 
  -2   6 -13       49.42       53.48     30.87 o 
  -1   6 -13       48.90       36.46     30.29 o 
   0   6 -13       58.59       52.05     31.14 o 
   1   6 -13       54.97       39.94     29.75 o 
   2   6 -13       32.37       -5.71     25.31 o 
   3   6 -13      103.55       54.72     30.75 o 
   4   6 -13       56.43       69.63     20.63 o 
   5   6 -13       27.63       31.58     16.27 o 
   6   6 -13        7.65       -2.40     15.07 o 
  -6   7 -13       18.11       32.20     17.86 o 
  -5   7 -13       15.79        3.12     16.68 o 
  -4   7 -13      144.74       95.21     20.25 o 
  -3   7 -13       10.78       -2.49     18.99 o 
  -2   7 -13       95.67       82.78     23.20 o 
  -1   7 -13        6.07        0.42     26.78 o 
   0   7 -13       13.04       -7.76     26.39 o 
   1   7 -13       57.78       22.23     28.36 o 
   2   7 -13       35.36       47.08     29.13 o 
   3   7 -13       23.43        8.49     28.63 o 
   4   7 -13        7.36      -12.77     26.90 o 
   5   7 -13        5.98       -8.74     18.71 o 
   6   7 -13       33.48       39.07     21.60 o 
   7   7 -13        6.88       -4.40     20.45 o 
  -6   8 -13        6.85        6.09     17.24 o 
  -5   8 -13       13.55       -3.07     17.12 o 
  -4   8 -13       21.87      -24.41     18.38 o 
  -3   8 -13        4.88      -23.88     18.32 o 
  -2   8 -13       24.43        6.82     19.84 o 
  -1   8 -13       71.33       75.48     27.57 o 
   0   8 -13       55.71       59.89     31.33 o 
   1   8 -13        9.55        2.20     26.86 o 
   2   8 -13       17.06        4.21     27.55 o 
   3   8 -13        6.71      -18.14     25.20 o 
   4   8 -13       13.13        3.36     29.33 o 
   5   8 -13       75.60       54.95     34.61 o 
   6   8 -13       41.10       48.50     35.54 o 
  -5   9 -13        6.20       -8.66     28.81 o 
  -4   9 -13        3.05      -21.18     19.18 o 
  -3   9 -13       35.99       51.88     22.84 o 
  -2   9 -13       27.77        6.74     20.33 o 
  -1   9 -13       28.45       14.11     19.02 o 
   0   9 -13        4.59      -21.03     18.49 o 
   1   9 -13       65.46       28.28     29.17 o 
   2   9 -13        9.53       -2.35     26.78 o 
   3   9 -13       41.99       -3.47     27.28 o 
   4   9 -13       36.52       24.89     30.60 o 
   5   9 -13       18.06      -19.87     30.25 o 
  -3  10 -13       62.85       64.48     34.81 o 
  -2  10 -13       37.44        9.97     28.86 o 
  -1  10 -13       10.00       -0.44     19.48 o 
   0  10 -13       12.05       -0.82     17.79 o 
   1  10 -13       12.38       -0.31     26.86 o 
   2  10 -13       18.89      -26.43     25.81 o 
   3  10 -13       34.03        4.63     28.98 o 
   0   1 -12       10.78      -30.56     20.84 o 
   1   1 -12      133.88      172.76     23.94 o 
  -1   2 -12       29.03        2.56     16.44 o 
   0   2 -12       26.09       -8.39     15.15 o 
   1   2 -12      245.09      299.33     28.33 o 
   2   2 -12       55.83       72.17     20.15 o 
  -2   3 -12      178.34      220.13     26.20 o 
  -1   3 -12       59.52       65.68     28.17 o 
   0   3 -12      256.79      300.27     27.26 o 
   1   3 -12       81.17      108.26     21.62 o 
   2   3 -12       58.58       42.83     19.56 o 
   3   3 -12      418.39      451.18     25.48 o 
  -3   4 -12       45.24       57.45     20.74 o 
  -2   4 -12       38.34       22.36     18.73 o 
  -1   4 -12       24.02       -5.71     22.77 o 
   0   4 -12       58.41       42.58     24.70 o 
   1   4 -12       99.81      112.30     22.07 o 
   2   4 -12       43.54       52.54     19.67 o 
   3   4 -12      334.57      376.36     24.13 o 
   4   4 -12      162.95      178.48     19.88 o 
  -4   5 -12       24.88       11.11     14.82 o 
  -3   5 -12      344.18      341.07     19.67 o 
  -2   5 -12       26.18       41.48     28.28 o 
  -1   5 -12      142.06      133.28     34.34 o 
   0   5 -12      237.17      317.02     35.69 o 
   1   5 -12       58.57       51.97     18.85 o 
   2   5 -12       46.49       35.65     19.34 o 
   3   5 -12      106.68      112.41     22.71 o 
   4   5 -12      104.46      113.55     18.24 o 
   5   5 -12       18.21       17.89     15.25 o 
  -5   6 -12      143.07      172.71     20.79 o 
  -4   6 -12       17.45       24.85     15.42 o 
  -3   6 -12       12.10       -2.86     13.46 o 
  -2   6 -12       38.17       35.37     18.81 o 
  -1   6 -12      222.12      282.51     37.74 o 
   0   6 -12      201.03      148.37     34.57 o 
   1   6 -12       84.90       98.78     31.14 o 
   2   6 -12       95.03      115.18     33.15 o 
   3   6 -12       57.79       50.03     15.48 o 
   4   6 -12      436.27      494.95     22.38 o 
   5   6 -12      158.77      189.71     21.81 o 
   6   6 -12      239.99      304.23     32.22 o 
  -6   7 -12       99.42      130.44     20.46 o 
  -5   7 -12       28.93       17.20     16.05 o 
  -4   7 -12       82.10       59.98     18.01 o 
  -3   7 -12      145.44      136.49     24.53 o 
  -2   7 -12       36.40       37.68     19.12 o 
  -1   7 -12       48.20       25.43     19.24 o 
   0   7 -12       11.19       -1.00     19.74 o 
   1   7 -12       55.84       50.24     30.72 o 
   2   7 -12       41.11        7.87     24.50 o 
   3   7 -12      527.36      527.49     42.02 o 
   4   7 -12      159.03      221.14     26.43 o 
   5   7 -12      128.08      134.04     23.83 o 
   6   7 -12      133.40      181.02     26.34 o 
   7   7 -12       31.76       24.81     17.06 o 
  -7   8 -12        2.58       -9.75     15.99 o 
  -6   8 -12       29.47        4.53     15.90 o 
  -5   8 -12        1.06      -25.35     16.90 o 
  -4   8 -12       28.56       24.60     19.90 o 
  -3   8 -12       40.17       38.51     19.83 o 
  -2   8 -12      103.49       92.05     22.81 o 
  -1   8 -12        5.84       -9.20     17.73 o 
   0   8 -12       48.37       39.32     18.49 o 
   1   8 -12       34.98       46.88     29.09 o 
   2   8 -12      106.96       75.36     32.10 o 
   3   8 -12       16.65       23.00     28.13 o 
   4   8 -12      121.45       68.92     32.72 o 
   5   8 -12       43.12       12.15     31.29 o 
   6   8 -12      199.12      233.02     28.93 o 
   7   8 -12      151.46      207.64     29.40 o 
   8   8 -12       22.66       25.62     22.56 o 
  -7   9 -12       24.47       28.97     19.92 o 
  -6   9 -12       18.61       26.93     18.49 o 
  -5   9 -12       39.79       17.98     21.04 o 
  -4   9 -12       19.06      -21.27     17.74 o 
  -3   9 -12       10.81       -6.60     16.68 o 
  -2   9 -12        9.25       -2.78     17.85 o 
  -1   9 -12       55.19       26.14     19.70 o 
   0   9 -12       72.97       66.22     21.65 o 
   1   9 -12       57.96       30.41     18.78 o 
   2   9 -12       58.21       38.43     30.02 o 
   3   9 -12       93.28       82.65     33.80 o 
   4   9 -12       41.10      -11.46     28.94 o 
   5   9 -12       50.33       55.18     35.92 o 
   6   9 -12       11.09       -2.59     31.91 o 
   7   9 -12       72.81       55.64     37.85 o 
  -5  10 -12        0.67        7.08     21.72 o 
  -4  10 -12        7.47       22.93     21.54 o 
  -3  10 -12       43.28       27.07     21.45 o 
  -2  10 -12       41.70        5.81     17.48 o 
  -1  10 -12       53.76       36.92     20.87 o 
   0  10 -12       42.80       30.11     19.63 o 
   1  10 -12       21.72        5.84     19.05 o 
   2  10 -12       97.50       71.93     30.95 o 
   3  10 -12       32.72       -1.04     28.75 o 
   4  10 -12        0.53      -36.64     24.43 o 
   5  10 -12        0.82      -43.60     30.33 o 
  -3  11 -12       68.86       61.79     24.10 o 
  -2  11 -12       14.82       18.01     19.42 o 
  -1  11 -12        6.31       -6.56     17.91 o 
   0  11 -12       43.79       26.19     19.82 o 
   1  11 -12       13.83       -4.43     18.42 o 
   2  11 -12       51.15       49.49     22.39 o 
   3  11 -12        0.64        1.58     29.44 o 
   0   1 -11       98.92       71.17     17.61 o 
   1   1 -11        5.00      -17.91     11.94 o 
  -1   2 -11      160.51      206.42     23.92 o 
   0   2 -11       27.91       16.08     15.57 o 
   1   2 -11       92.46      123.18     20.41 o 
   2   2 -11      215.80      301.46     26.83 o 
  -2   3 -11       58.39       56.51     18.22 o 
  -1   3 -11      214.19      257.02     25.69 o 
   0   3 -11      106.76      125.82     20.48 o 
   1   3 -11       70.58       52.98     17.44 o 
   2   3 -11       18.14        5.82     15.59 o 
   3   3 -11       21.98      -21.64     14.43 o 
  -3   4 -11      795.60      835.91     26.01 o 
  -2   4 -11      581.55      568.09     21.93 o 
  -1   4 -11      285.32      360.40     42.45 o 
   0   4 -11      155.44      182.78     54.68 o 
   1   4 -11       53.50       30.32     17.41 o 
   2   4 -11        4.48      -20.46     13.64 o 
   3   4 -11        8.31      -16.47     11.24 o 
   4   4 -11       39.17       19.49     13.68 o 
  -4   5 -11      168.31      174.75     19.56 o 
  -3   5 -11      171.68      263.69     21.59 o 
  -2   5 -11      352.42      340.60     19.19 o 
  -1   5 -11      271.04      299.28     25.77 o 
   0   5 -11       29.16       24.10     16.45 o 
   1   5 -11      438.01      443.44     23.80 o 
   2   5 -11      746.45      768.86     29.70 o 
   3   5 -11       49.60       43.10     14.27 o 
   4   5 -11      252.34      275.88     19.92 o 
   5   5 -11      149.97      150.40     18.61 o 
  -5   6 -11       79.20       82.17     17.35 o 
  -4   6 -11      140.57      113.10     18.32 o 
  -3   6 -11       36.16        6.97     14.14 o 
  -2   6 -11      405.71      410.27     27.72 o 
  -1   6 -11      270.72      305.76     46.59 o 
   0   6 -11       90.38       68.98     22.21 o 
   1   6 -11      150.26      168.55     35.85 o 
   2   6 -11      451.89      461.25     25.99 o 
   3   6 -11       11.00       -2.35     12.82 o 
   4   6 -11      135.10      197.53     24.40 o 
   5   6 -11       53.75       63.84     16.00 o 
   6   6 -11      105.60      120.74     23.38 o 
  -6   7 -11      236.67      247.75     23.65 o 
  -5   7 -11      235.26      337.12     39.62 o 
  -4   7 -11       39.99       70.24     17.40 o 
  -3   7 -11        0.46      -22.09     14.72 o 
  -2   7 -11      126.27      129.91     21.84 o 
  -1   7 -11      188.79      166.64     24.17 o 
   0   7 -11      155.45      178.59     24.59 o 
   1   7 -11      102.64      116.78     21.56 o 
   2   7 -11      154.61      174.14     36.89 o 
   3   7 -11       68.40      109.74     20.64 o 
   4   7 -11      333.66      327.76     24.39 o 
   5   7 -11       55.39       53.64     16.26 o 
   6   7 -11        8.62      -13.76     14.48 o 
   7   7 -11      112.11      127.00     20.63 o 
  -7   8 -11        0.88       -2.91     15.55 o 
  -6   8 -11       63.81       51.87     18.07 o 
  -5   8 -11       12.85       -6.85     15.53 o 
  -4   8 -11        2.15      -21.56     14.37 o 
  -3   8 -11       38.86       25.01     19.56 o 
  -2   8 -11       52.81       18.00     16.20 o 
  -1   8 -11       83.68       62.51     20.07 o 
   0   8 -11       18.88       10.25     24.54 o 
   1   8 -11        1.85        8.63     17.80 o 
   2   8 -11       71.71       89.95     32.49 o 
   3   8 -11      166.97      130.69     37.39 o 
   4   8 -11       24.08       34.00     31.26 o 
   5   8 -11      196.10      262.97     29.94 o 
   6   8 -11       44.35       25.64     19.53 o 
   7   8 -11       16.74      -12.51     22.44 o 
   8   8 -11        2.66        3.24     19.61 o 
  -8   9 -11       24.99      -16.57     21.87 o 
  -7   9 -11        2.04       -4.11     15.84 o 
  -6   9 -11       48.67       43.88     18.21 o 
  -5   9 -11       37.42       14.75     17.01 o 
  -4   9 -11       75.61       69.78     21.43 o 
  -3   9 -11       14.39        7.70     17.29 o 
  -2   9 -11      146.31      127.40     24.20 o 
  -1   9 -11       34.25       10.26     16.84 o 
   0   9 -11       40.24       29.10     19.00 o 
   1   9 -11      190.39      137.34     23.61 o 
   2   9 -11       19.58        5.51     16.91 o 
   3   9 -11       17.46      -24.27     27.20 o 
   4   9 -11        4.43      -21.07     28.17 o 
   5   9 -11       24.56       -6.17     30.45 o 
   6   9 -11       11.52       15.63     31.49 o 
   7   9 -11        6.31      -10.52     27.11 o 
   8   9 -11        6.13        4.08     21.10 o 
  -7  10 -11       72.66       83.00     21.39 o 
  -6  10 -11        8.87       -2.69     17.11 o 
  -5  10 -11       22.90       32.98     22.15 o 
  -4  10 -11        4.37        7.54     18.55 o 
  -3  10 -11       71.08       58.84     20.59 o 
  -2  10 -11        7.93       -7.95     18.53 o 
  -1  10 -11       12.15      -10.58     17.56 o 
   0  10 -11       21.62        7.56     18.20 o 
   1  10 -11      132.82      101.64     22.90 o 
   2  10 -11       32.11       -1.11     18.12 o 
   3  10 -11       64.96      101.02     35.96 o 
   4  10 -11        6.76      -14.20     29.79 o 
   5  10 -11       37.36       51.36     34.77 o 
   6  10 -11       55.97       46.19     35.77 o 
   7  10 -11       23.09       24.12     33.38 o 
  -5  11 -11       21.55       28.56     22.68 o 
  -4  11 -11       39.22       35.59     23.81 o 
  -3  11 -11       54.78       55.23     22.41 o 
  -2  11 -11        5.72       -6.65     18.59 o 
  -1  11 -11       27.37       13.07     19.60 o 
   0  11 -11       36.56       41.35     20.01 o 
   1  11 -11       13.61       13.45     17.76 o 
   2  11 -11       17.23       10.19     19.76 o 
   3  11 -11       12.93      -12.83     19.85 o 
   4  11 -11       42.39       37.93     36.97 o 
   5  11 -11       13.24        7.25     34.38 o 
  -3  12 -11       10.62      -19.87     19.81 o 
  -2  12 -11       10.50       -4.65     18.81 o 
  -1  12 -11        6.17       -3.71     21.28 o 
   0  12 -11        3.02      -23.30     17.23 o 
   1  12 -11        4.33       -8.76     18.31 o 
   2  12 -11        8.84        1.32     18.98 o 
   3  12 -11        6.17      -22.25     19.44 o 
   0   1 -10      177.17      225.04     22.46 o 
   1   1 -10       59.50       29.67     13.53 o 
  -1   2 -10      169.49      200.42     21.51 o 
   0   2 -10      179.53      229.07     21.99 o 
   1   2 -10       73.74       66.43     15.97 o 
   2   2 -10        3.73        3.60     13.29 o 
  -2   3 -10       37.77       58.33     16.30 o 
  -1   3 -10       10.51       21.84     14.41 o 
   0   3 -10      479.13      473.09     21.98 o 
   1   3 -10      242.74      231.37     17.13 o 
   2   3 -10      590.81      620.17     25.11 o 
   3   3 -10      164.60      177.72     16.86 o 
  -3   4 -10      294.60      279.37     16.25 o 
  -2   4 -10      144.15      135.86     17.26 o 
  -1   4 -10      554.29      540.67     20.44 o 
   0   4 -10      237.26      263.33     19.92 o 
   1   4 -10      209.09      250.66     51.48 o 
   2   4 -10       58.46       50.74     12.11 o 
   3   4 -10      121.11      122.45     15.27 o 
   4   4 -10      118.96      132.31     16.51 o 
  -4   5 -10       49.48       49.12     14.26 o 
  -3   5 -10       90.58       94.09     16.00 o 
  -2   5 -10      777.11      743.78     25.53 o 
  -1   5 -10       92.72      103.70     23.09 o 
   0   5 -10        1.58        8.15     10.97 o 
   1   5 -10       13.83        3.31     13.84 o 
   2   5 -10       80.35       56.76     12.81 o 
   3   5 -10     1125.09     1128.70     33.36 o 
   4   5 -10      717.19      724.94     23.81 o 
   5   5 -10      277.68      288.76     18.46 o 
  -5   6 -10       13.14       -3.85     13.03 o 
  -4   6 -10      109.02      100.59     23.60 o 
  -3   6 -10       55.83       62.73     15.32 o 
  -2   6 -10      153.95      177.22     22.52 o 
  -1   6 -10      292.81      312.32     45.55 o 
   0   6 -10      937.82      977.34     34.47 o 
   1   6 -10      525.02      503.90     20.34 o 
   2   6 -10      129.08      141.04     16.15 o 
   3   6 -10      128.19      151.61     20.95 o 
   4   6 -10      444.38      429.19     19.89 o 
   5   6 -10      134.99      169.90     18.84 o 
   6   6 -10       71.38       82.52     22.70 o 
  -6   7 -10       27.44       35.40     15.74 o 
  -5   7 -10       57.88       53.19     16.16 o 
  -4   7 -10       54.21       56.77     16.08 o 
  -3   7 -10      233.73      257.03     22.13 o 
  -2   7 -10      528.06      506.40     26.96 o 
  -1   7 -10      149.64      170.48     32.34 o 
   0   7 -10       63.69       72.02     27.61 o 
   1   7 -10       23.83       24.81     17.04 o 
   2   7 -10      592.32      604.96     35.69 o 
   3   7 -10      149.32      185.63     24.23 o 
   4   7 -10       25.13       10.65     12.68 o 
   5   7 -10      121.52      155.27     19.27 o 
   6   7 -10       39.87       14.38     14.15 o 
   7   7 -10       43.21       37.40     15.95 o 
  -7   8 -10       21.11       -7.13     14.30 o 
  -6   8 -10       18.11        5.57     15.33 o 
  -5   8 -10      110.91       93.43     17.61 o 
  -4   8 -10       73.02       53.43     16.84 o 
  -3   8 -10       98.43      124.88     38.05 o 
  -2   8 -10       86.51       84.35     20.13 o 
  -1   8 -10       28.11       29.31     18.00 o 
   0   8 -10       45.58       39.37     19.06 o 
   1   8 -10      189.69      208.65     25.60 o 
   2   8 -10        4.85        3.54     16.32 o 
   3   8 -10       63.80       50.97     29.67 o 
   4   8 -10      179.73      176.13     24.56 o 
   5   8 -10       77.73       66.29     20.58 o 
   6   8 -10      170.61      234.89     28.17 o 
   7   8 -10       77.49      105.18     25.60 o 
   8   8 -10      105.63      124.42     20.14 o 
  -8   9 -10       36.44       33.97     17.78 o 
  -7   9 -10       43.52       30.55     16.51 o 
  -6   9 -10       17.78        8.65     19.04 o 
  -5   9 -10       49.80       64.62     17.56 o 
  -4   9 -10       77.02       80.34     21.89 o 
  -3   9 -10      103.47       98.49     21.75 o 
  -2   9 -10       19.58      -14.40     17.64 o 
  -1   9 -10      254.44      236.04     27.32 o 
   0   9 -10        3.33       -2.52     14.94 o 
   1   9 -10      102.21      107.08     22.22 o 
   2   9 -10       14.69        3.19     16.79 o 
   3   9 -10      283.37      317.79     28.92 o 
   4   9 -10       33.49       21.34     30.25 o 
   5   9 -10       50.60       50.12     33.92 o 
   6   9 -10       47.99       35.01     19.54 o 
   7   9 -10       53.47      100.47     23.15 o 
   8   9 -10       21.16       36.30     21.66 o 
   9   9 -10      123.70      130.62     26.56 o 
  -8  10 -10        7.31        0.61     18.87 o 
  -7  10 -10       50.82       26.78     18.22 o 
  -6  10 -10       91.79      100.94     24.68 o 
  -5  10 -10       27.08       13.58     18.89 o 
  -4  10 -10      102.66       76.49     45.44 o 
  -3  10 -10       29.37       10.87     17.48 o 
  -2  10 -10      116.15       81.63     22.44 o 
  -1  10 -10       19.65        1.82     17.10 o 
   0  10 -10        4.71      -12.77     19.62 o 
   1  10 -10       12.69        5.39     16.25 o 
   2  10 -10      142.68      164.31     25.04 o 
   3  10 -10       88.05       53.86     20.83 o 
   4  10 -10       21.07       15.13     31.80 o 
   5  10 -10        5.98       -0.96     29.56 o 
   6  10 -10      117.96      166.27     42.25 o 
   7  10 -10       12.24      -42.14     28.09 o 
   8  10 -10       20.61       -7.18     21.23 o 
  -7  11 -10       36.62       68.34     24.09 o 
  -6  11 -10      107.28      110.30     25.28 o 
  -5  11 -10        9.55       -6.98     30.73 o 
  -4  11 -10       32.26       26.64     21.69 o 
  -3  11 -10       46.81       13.79     20.65 o 
  -2  11 -10       97.71       71.74     22.77 o 
  -1  11 -10       30.05       10.08     17.73 o 
   0  11 -10       18.96       -0.90     28.17 o 
   1  11 -10        2.44        9.95     17.90 o 
   2  11 -10       26.90       32.18     19.23 o 
   3  11 -10        0.44      -26.33     17.55 o 
   4  11 -10       19.93      -13.53     17.68 o 
   5  11 -10       10.12      -24.85     30.68 o 
   6  11 -10        4.87       20.53     34.34 o 
   7  11 -10       35.04      -16.17     33.11 o 
  -5  12 -10        8.57        3.09     21.42 o 
  -4  12 -10       69.62       45.15     21.49 o 
  -3  12 -10       84.76       41.67     21.37 o 
  -2  12 -10        0.51      -15.01     16.02 o 
  -1  12 -10       23.90       24.44     20.18 o 
   0  12 -10        5.51      -12.94     18.21 o 
   1  12 -10       31.44       42.49     19.27 o 
   2  12 -10        1.00      -21.60     18.87 o 
   3  12 -10       28.87        6.79     20.74 o 
   4  12 -10        7.98       -7.58     19.19 o 
   5  12 -10       33.44       37.55     35.58 o 
  -1  13 -10        3.03       -3.51     18.56 o 
   0  13 -10       27.42       -7.47     18.80 o 
   1  13 -10        1.61      -15.62     19.29 o 
   0   1  -9      609.77      609.18     18.47 o 
   1   1  -9      339.98      374.65     18.96 o 
  -1   2  -9      647.06      684.85     24.47 o 
   0   2  -9      225.19      211.57     15.41 o 
   1   2  -9      906.32      932.94     27.56 o 
   2   2  -9      540.33      532.19     22.11 o 
  -2   3  -9      229.30      235.49     14.89 o 
  -1   3  -9        9.35       -2.32      8.84 o 
   0   3  -9       49.05       21.94     15.18 o 
   1   3  -9      101.54      116.20     16.72 o 
   2   3  -9       21.55        6.30      8.87 o 
   3   3  -9      119.62      145.50     24.90 o 
  -3   4  -9      266.43      238.01     14.38 o 
  -2   4  -9      330.85      297.49     17.34 o 
  -1   4  -9      750.45      738.33     21.97 o 
   0   4  -9       77.91       80.29     12.48 o 
   1   4  -9       78.67      130.53     17.72 o 
   2   4  -9       18.55       11.87      9.41 o 
   3   4  -9       71.59       51.53     11.46 o 
   4   4  -9       48.65       60.76     12.56 o 
  -4   5  -9      392.29      366.17     17.79 o 
  -3   5  -9      194.29      231.32     26.65 o 
  -2   5  -9      649.60      614.64     20.96 o 
  -1   5  -9      341.87      307.14     20.19 o 
   0   5  -9      139.43      126.55     14.18 o 
   1   5  -9      472.89      480.41     15.25 o 
   2   5  -9      207.84      198.99     15.70 o 
   3   5  -9      175.63      176.21     16.57 o 
   4   5  -9      253.67      257.37     19.22 o 
   5   5  -9      414.41      341.15     19.59 o 
  -5   6  -9      603.57      628.91     23.00 o 
  -4   6  -9     1245.80     1271.10     30.55 o 
  -3   6  -9       37.82       32.90     12.69 o 
  -2   6  -9      334.81      310.89     23.43 o 
  -1   6  -9       62.57       66.60     16.48 o 
   0   6  -9        2.57       -6.24      9.49 o 
   1   6  -9      168.75      190.31     15.98 o 
   2   6  -9      516.31      480.03     16.03 o 
   3   6  -9       50.48       57.50     12.78 o 
   4   6  -9      232.77      247.40     19.36 o 
   5   6  -9      564.81      566.86     21.94 o 
   6   6  -9      586.79      575.10     22.25 o 
  -6   7  -9      191.78      212.46     20.64 o 
  -5   7  -9       38.55       45.60     14.55 o 
  -4   7  -9       22.35       16.29     12.93 o 
  -3   7  -9      206.69      259.42     21.15 o 
  -2   7  -9      467.00      448.32     25.28 o 
  -1   7  -9      228.45      270.30     54.35 o 
   0   7  -9       66.89       23.27     14.97 o 
   1   7  -9      252.24      267.59     33.76 o 
   2   7  -9      185.81      185.14     35.54 o 
   3   7  -9        0.90      -13.83     10.64 o 
   4   7  -9      112.03      133.10     16.95 o 
   5   7  -9      803.99      831.06     25.64 o 
   6   7  -9       92.18      106.75     16.89 o 
   7   7  -9       28.23       27.39     14.57 o 
  -7   8  -9       11.75        8.96     23.46 o 
  -6   8  -9       31.95       23.78     14.93 o 
  -5   8  -9      112.61      143.74     19.16 o 
  -4   8  -9      119.06      138.35     19.18 o 
  -3   8  -9        9.77        8.45     15.44 o 
  -2   8  -9       34.79       35.12     17.66 o 
  -1   8  -9      111.89      109.32     20.66 o 
   0   8  -9       29.57       28.90     16.26 o 
   1   8  -9       52.15       32.75     16.98 o 
   2   8  -9      516.34      472.78     26.65 o 
   3   8  -9       35.71       17.79     12.45 o 
   4   8  -9      348.18      319.82     22.54 o 
   5   8  -9      247.97      263.85     41.73 o 
   6   8  -9      167.84      169.24     19.13 o 
   7   8  -9      103.67       84.07     16.87 o 
   8   8  -9       43.13       25.44     15.86 o 
  -8   9  -9       19.31       -4.92     15.09 o 
  -7   9  -9      182.32      217.69     27.57 o 
  -6   9  -9       39.21       39.23     16.21 o 
  -5   9  -9       42.19       41.94     16.53 o 
  -4   9  -9       56.58       74.02     20.84 o 
  -3   9  -9       52.18       41.02     19.23 o 
  -2   9  -9       28.04       -1.58     17.00 o 
  -1   9  -9       97.10       58.72     35.15 o 
   0   9  -9       87.41       71.61     22.25 o 
   1   9  -9      132.82      122.11     22.35 o 
   2   9  -9      167.56      174.87     28.13 o 
   3   9  -9       49.62       53.42     19.09 o 
   4   9  -9       87.34       91.41     33.88 o 
   5   9  -9        1.68      -16.13     14.67 o 
   6   9  -9       64.47      101.15     22.19 o 
   7   9  -9       47.36       34.81     20.22 o 
   8   9  -9       47.41       22.86     19.57 o 
   9   9  -9        1.66       -8.73     18.76 o 
  -9  10  -9       60.67       43.69     22.12 o 
  -8  10  -9        3.36      -28.86     19.24 o 
  -7  10  -9        9.26        5.35     19.52 o 
  -6  10  -9        5.76      -11.03     14.45 o 
  -5  10  -9       84.58       50.93     21.70 o 
  -4  10  -9       10.26        9.93     18.44 o 
  -3  10  -9      156.57      162.25     25.07 o 
  -2  10  -9        0.31       -3.31     17.75 o 
  -1  10  -9      132.27      126.69     23.60 o 
   0  10  -9       36.32       39.18     19.77 o 
   1  10  -9       21.38       12.18     18.23 o 
   2  10  -9       31.74       18.94     17.23 o 
   3  10  -9       20.17      -13.94     16.21 o 
   4  10  -9        8.53      -24.29     16.20 o 
   5  10  -9       23.34       17.02     29.83 o 
   6  10  -9       13.69      -20.26     26.47 o 
   7  10  -9       12.64      -18.88     27.67 o 
   8  10  -9       10.09      -32.53     21.69 o 
   9  10  -9      116.28      119.16     35.65 o 
  -8  11  -9        6.05        1.19     21.58 o 
  -7  11  -9       15.33       -3.28     20.12 o 
  -6  11  -9       37.02       25.44     21.15 o 
  -5  11  -9        2.04      -11.50     19.30 o 
  -4  11  -9      248.02      200.66     28.13 o 
  -3  11  -9        2.45      -18.36     17.59 o 
  -2  11  -9       66.75       45.51     20.41 o 
  -1  11  -9        8.90       -4.70     16.85 o 
   0  11  -9       27.18       14.30     18.01 o 
   1  11  -9      118.47      111.66     28.23 o 
   2  11  -9       36.89       16.88     18.37 o 
   3  11  -9       11.24       16.84     20.00 o 
   4  11  -9       41.57       31.30     20.69 o 
   5  11  -9       37.28        2.32     31.87 o 
   6  11  -9        7.57      -28.09     27.28 o 
   7  11  -9        6.45       27.32     31.60 o 
   8  11  -9       27.11      -36.81     29.98 o 
  -6  12  -9       16.52       12.73     20.98 o 
  -5  12  -9       43.11       34.76     22.63 o 
  -4  12  -9        8.48       -4.90     19.09 o 
  -3  12  -9      163.38      120.28     32.90 o 
  -2  12  -9       46.55       25.44     19.96 o 
  -1  12  -9       21.01       12.60     17.47 o 
   0  12  -9       75.28       37.21     20.31 o 
   1  12  -9       26.84       19.36     23.50 o 
   2  12  -9       13.81        0.91     17.88 o 
   3  12  -9       26.24       14.28     42.14 o 
   4  12  -9       42.56       16.33     21.33 o 
   5  12  -9       23.32       15.55     33.18 o 
   6  12  -9        8.03      -13.04     31.56 o 
  -4  13  -9       64.21       50.92     22.05 o 
  -3  13  -9        5.78       21.48     24.54 o 
  -2  13  -9        3.27       10.21     19.49 o 
  -1  13  -9       13.98      -14.63     17.38 o 
   0  13  -9       48.28       13.20     20.35 o 
   1  13  -9       15.74        8.73     20.03 o 
   2  13  -9       30.40       -1.36     19.32 o 
   3  13  -9       20.94       47.11     22.28 o 
   4  13  -9       23.69       -1.27     21.95 o 
   0   0  -8     5081.65     5430.53     90.60 o 
   0   1  -8      132.19      139.33     13.50 o 
   1   1  -8      359.82      400.81     18.21 o 
  -1   2  -8       54.27       53.24     13.19 o 
   0   2  -8      154.15      192.05     13.52 o 
   1   2  -8     1040.38     1015.02     50.07 o 
   2   2  -8      696.06      637.87     18.19 o 
  -2   3  -8      673.63      652.02     27.76 o 
  -1   3  -8      792.18      821.07     20.88 o 
   0   3  -8      902.71      884.24     24.94 o 
   1   3  -8      160.78      195.85     29.31 o 
   2   3  -8      332.41      314.33     13.81 o 
   3   3  -8      125.07      149.19     18.76 o 
  -3   4  -8      938.37      971.26     23.60 o 
  -2   4  -8     1388.95     1465.14     28.17 o 
  -1   4  -8      439.49      418.63     16.26 o 
   0   4  -8      134.93      134.13     13.02 o 
   1   4  -8      982.13      947.88     18.78 o 
   2   4  -8      169.69      163.09     19.26 o 
   3   4  -8     1336.28     1326.62     26.53 o 
   4   4  -8      575.62      593.56     19.04 o 
  -4   5  -8      197.40      187.32     18.97 o 
  -3   5  -8      175.13      190.35     16.23 o 
  -2   5  -8      840.10      830.12     22.55 o 
  -1   5  -8       31.18       24.17     11.82 o 
   0   5  -8      148.05      169.12     18.57 o 
   1   5  -8      697.55      703.96     16.69 o 
   2   5  -8      378.48      390.37     13.48 o 
   3   5  -8       33.60       51.83     10.89 o 
   4   5  -8      412.52      350.67     16.00 o 
   5   5  -8      177.33      196.40     16.95 o 
  -5   6  -8      355.34      329.20     17.35 o 
  -4   6  -8      501.85      499.37     19.29 o 
  -3   6  -8      311.69      305.70     15.92 o 
  -2   6  -8      284.61      300.55     15.96 o 
  -1   6  -8     1221.24     1190.32     34.03 o 
   0   6  -8       68.90       51.50      8.54 o 
   1   6  -8      254.92      211.86     10.93 o 
   2   6  -8       39.15       36.98      8.94 o 
   3   6  -8       10.42        2.41      9.36 o 
   4   6  -8     1240.69     1220.51     27.13 o 
   5   6  -8      396.14      338.62     17.26 o 
   6   6  -8      466.11      513.72     21.31 o 
  -6   7  -8        4.41       -7.23     11.73 o 
  -5   7  -8        1.16      -13.77     11.24 o 
  -4   7  -8       45.36       26.46     12.36 o 
  -3   7  -8       35.18       39.50     12.61 o 
  -2   7  -8      176.57      183.62     21.02 o 
  -1   7  -8      665.84      646.09     27.65 o 
   0   7  -8      239.02      240.06     19.83 o 
   1   7  -8        3.27        4.55      8.37 o 
   2   7  -8      727.79      779.65     18.83 o 
   3   7  -8       23.99       43.14      9.66 o 
   4   7  -8      787.62      825.16     23.67 o 
   5   7  -8      880.06      863.74     25.09 o 
   6   7  -8       33.62       33.17     13.32 o 
   7   7  -8      201.37      251.48     21.19 o 
  -7   8  -8       32.91       37.77     14.59 o 
  -6   8  -8      191.75      219.14     20.89 o 
  -5   8  -8       73.80       53.68     15.14 o 
  -4   8  -8       70.55       93.30     16.13 o 
  -3   8  -8      650.52      664.03     29.45 o 
  -2   8  -8       31.87        9.12     14.89 o 
  -1   8  -8      113.08      113.93     21.80 o 
   0   8  -8      413.54      354.50     22.51 o 
   1   8  -8      138.95      124.79     19.86 o 
   2   8  -8      216.28      224.01     16.98 o 
   3   8  -8      408.68      365.72     18.35 o 
   4   8  -8      246.95      248.06     22.74 o 
   5   8  -8      253.99      232.57     17.68 o 
   6   8  -8       91.43       94.49     15.86 o 
   7   8  -8       19.26       20.23     13.56 o 
   8   8  -8      292.84      340.92     25.23 o 
  -8   9  -8      155.51      206.42     22.18 o 
  -7   9  -8       98.59      113.03     20.81 o 
  -6   9  -8        1.21      -11.35     12.89 o 
  -5   9  -8      138.99      160.65     19.62 o 
  -4   9  -8       65.14       83.30     19.90 o 
  -3   9  -8      119.80      114.76     21.56 o 
  -2   9  -8      317.78      281.84     23.29 o 
  -1   9  -8      130.75      131.30     21.70 o 
   0   9  -8        8.14      -15.07     15.09 o 
   1   9  -8       25.06       20.65     15.59 o 
   2   9  -8      157.69      146.75     21.55 o 
   3   9  -8      478.29      439.59     26.42 o 
   4   9  -8      186.27      198.74     23.69 o 
   5   9  -8      510.09      496.22     55.72 o 
   6   9  -8       52.08       35.28     17.81 o 
   7   9  -8        2.06       12.81     16.91 o 
   8   9  -8      138.37      156.36     20.02 o 
   9   9  -8       26.82       31.28     19.51 o 
  -9  10  -8       79.30       66.94     23.10 o 
  -8  10  -8       27.59       15.86     19.89 o 
  -7  10  -8       81.11       76.66     23.31 o 
  -6  10  -8      144.99      131.46     33.28 o 
  -5  10  -8       24.64        8.59     18.65 o 
  -4  10  -8        8.67      -14.26     16.25 o 
  -3  10  -8       27.69       22.13     18.84 o 
  -2  10  -8      209.92      153.67     23.50 o 
  -1  10  -8        0.12      -12.76     13.76 o 
   0  10  -8       48.39       51.62     18.92 o 
   1  10  -8      113.61      157.11     24.04 o 
   2  10  -8        6.49       -1.05     16.50 o 
   3  10  -8        9.34      -12.71     16.49 o 
   4  10  -8       64.90       50.05     19.75 o 
   5  10  -8        0.27      -32.07     21.38 o 
   6  10  -8       10.31       -4.80     17.38 o 
   7  10  -8        7.57      -11.25     32.49 o 
   8  10  -8      195.60      281.62     39.05 o 
   9  10  -8       16.50        8.99     26.74 o 
  10  10  -8        4.72       24.66     29.44 o 
  -9  11  -8       43.87       35.57     23.44 o 
  -8  11  -8        2.23       -2.64     23.62 o 
  -7  11  -8       16.05        1.28     20.94 o 
  -6  11  -8       22.43       18.14     21.14 o 
  -5  11  -8       11.36       -7.56     18.73 o 
  -4  11  -8      195.84      220.02     27.61 o 
  -3  11  -8       50.29       37.27     19.89 o 
  -2  11  -8        0.55       -7.74     16.55 o 
  -1  11  -8      110.96       88.80     22.15 o 
   0  11  -8       25.44        0.10     17.20 o 
   1  11  -8       33.57       14.83     17.21 o 
   2  11  -8      154.82      177.55     40.01 o 
   3  11  -8      196.54      190.56     45.67 o 
   4  11  -8       87.28       68.99     39.65 o 
   5  11  -8       12.23       21.81     19.67 o 
   6  11  -8       55.72       28.55     32.45 o 
   7  11  -8        4.14      -22.88     28.55 o 
   8  11  -8       43.20       29.82     28.17 o 
   9  11  -8        1.22       18.52     28.63 o 
  -7  12  -8        2.91      -26.81     20.35 o 
  -6  12  -8        1.05       16.49     20.98 o 
  -5  12  -8       22.95       26.61     21.75 o 
  -4  12  -8       12.51       12.28     35.04 o 
  -3  12  -8       28.87       15.69     19.67 o 
  -2  12  -8       22.42       16.27     18.63 o 
  -1  12  -8       49.78       32.62     19.33 o 
   0  12  -8      150.81      115.31     22.80 o 
   1  12  -8       25.71       24.16     22.67 o 
   2  12  -8       95.23       83.52     22.65 o 
   3  12  -8      241.12      242.84     29.65 o 
   4  12  -8        2.30       -2.06     19.52 o 
   5  12  -8       46.68       43.61     21.78 o 
   6  12  -8       10.15      -28.79     27.67 o 
   7  12  -8        0.26      -40.34     26.90 o 
  -5  13  -8        4.04      -11.98     20.48 o 
  -4  13  -8       29.26        6.57     20.17 o 
  -3  13  -8       74.99       49.99     42.37 o 
  -2  13  -8       63.19       50.70     21.12 o 
  -1  13  -8       72.04       52.16     21.11 o 
   0  13  -8       48.10       46.94     20.55 o 
   1  13  -8        0.80      -24.66     16.44 o 
   2  13  -8       39.67       60.14     22.67 o 
   3  13  -8      161.46      168.90     47.02 o 
   4  13  -8       36.40       55.03     23.39 o 
   5  13  -8       10.87       -7.05     20.78 o 
  -2  14  -8       11.94       11.54     17.87 o 
  -1  14  -8       12.98        6.62     19.99 o 
   0  14  -8        4.39       -5.20     17.78 o 
   1  14  -8       19.46       15.66     20.42 o 
   2  14  -8       18.69        4.45     20.89 o 
   0   1  -7     2043.70     2186.54     29.69 o 
   1   1  -7     1721.48     1778.06     33.13 o 
  -1   2  -7     1060.00     1052.48     22.19 o 
   0   2  -7     3442.88     3583.84     50.29 o 
   1   2  -7      883.57      850.87     23.14 o 
   2   2  -7      556.42      533.30     15.79 o 
  -2   3  -7     1161.09     1211.01     23.71 o 
  -1   3  -7      392.36      384.96     11.97 o 
   0   3  -7     1607.84     1622.24     26.22 o 
   1   3  -7      312.15      345.85     12.84 o 
   2   3  -7      369.44      373.48     13.70 o 
   3   3  -7      289.54      280.40     12.79 o 
  -3   4  -7       57.51       50.80      9.95 o 
  -2   4  -7      938.76      938.23     21.79 o 
  -1   4  -7     1853.42     1851.99     24.59 o 
   0   4  -7     1267.19     1299.13     23.78 o 
   1   4  -7      612.98      578.90     14.18 o 
   2   4  -7      383.25      333.44     13.16 o 
   3   4  -7       84.07       88.62     10.87 o 
   4   4  -7       17.83       20.13      8.66 o 
  -4   5  -7       51.17       49.13     10.93 o 
  -3   5  -7      362.18      349.59     18.42 o 
  -2   5  -7       72.19       71.90     11.10 o 
  -1   5  -7      204.51      205.78     15.68 o 
   0   5  -7     1330.04     1434.22     22.25 o 
   1   5  -7      326.80      302.27     11.18 o 
   2   5  -7      979.32      960.02     19.35 o 
   3   5  -7      420.53      410.21     14.97 o 
   4   5  -7      410.86      389.98     15.49 o 
   5   5  -7      174.02      187.13     15.96 o 
  -5   6  -7      284.09      286.70     15.52 o 
  -4   6  -7      143.74      189.76     16.19 o 
  -3   6  -7       23.54        5.84      9.17 o 
  -2   6  -7      237.97      241.32     20.59 o 
  -1   6  -7      120.56      134.66     34.92 o 
   0   6  -7      202.56      195.67     14.64 o 
   1   6  -7      117.30      103.88      9.41 o 
   2   6  -7       73.51       90.71     10.04 o 
   3   6  -7      155.13      190.26     12.45 o 
   4   6  -7      566.70      559.73     18.54 o 
   5   6  -7      719.70      691.41     21.17 o 
   6   6  -7      752.91      712.41     22.31 o 
  -6   7  -7        0.84       -9.51     10.83 o 
  -5   7  -7       14.82        3.94     14.18 o 
  -4   7  -7       16.10        3.53     10.41 o 
  -3   7  -7      401.26      393.81     17.33 o 
  -2   7  -7      248.42      230.75     17.92 o 
  -1   7  -7      294.09      266.39     19.19 o 
   0   7  -7       76.50       55.33     13.30 o 
   1   7  -7      230.17      238.02     11.01 o 
   2   7  -7      293.52      282.40     11.89 o 
   3   7  -7      187.78      187.69     12.74 o 
   4   7  -7       21.92       38.75      9.76 o 
   5   7  -7       77.84       81.14     14.00 o 
   6   7  -7      395.14      399.11     18.55 o 
   7   7  -7      354.55      382.60     18.77 o 
  -7   8  -7      319.83      316.36     19.76 o 
  -6   8  -7      188.87      210.69     19.91 o 
  -5   8  -7      653.75      622.33     22.59 o 
  -4   8  -7      321.40      300.71     17.04 o 
  -3   8  -7       86.10       69.07     17.50 o 
  -2   8  -7      209.61      206.60     29.25 o 
  -1   8  -7        1.20      -13.77     11.29 o 
   0   8  -7      103.71       92.39     17.63 o 
   1   8  -7      282.23      271.42     20.21 o 
   2   8  -7      231.21      243.96     20.51 o 
   3   8  -7      232.88      269.79     25.86 o 
   4   8  -7      523.54      490.85     16.63 o 
   5   8  -7      991.88     1022.24     35.70 o 
   6   8  -7       89.75      107.64     15.55 o 
   7   8  -7       48.51       31.18     13.71 o 
   8   8  -7      187.63      235.82     21.35 o 
  -8   9  -7      141.08      168.39     20.33 o 
  -7   9  -7      294.54      300.32     18.76 o 
  -6   9  -7      342.53      331.04     18.63 o 
  -5   9  -7       51.66       45.30     14.59 o 
  -4   9  -7      124.06      141.83     17.43 o 
  -3   9  -7       29.41        6.51     16.40 o 
  -2   9  -7       36.12       15.60     16.14 o 
  -1   9  -7       92.40       84.65     19.02 o 
   0   9  -7      131.08      115.27     20.30 o 
   1   9  -7       43.03       37.32     15.92 o 
   2   9  -7       81.24       64.99     24.66 o 
   3   9  -7      227.26      247.16     29.32 o 
   4   9  -7      144.44      109.53     15.69 o 
   5   9  -7       49.39       45.40     13.90 o 
   6   9  -7       30.63        2.74     15.26 o 
   7   9  -7      189.14      196.21     19.69 o 
   8   9  -7       80.18      110.24     21.40 o 
   9   9  -7       57.42       38.51     20.69 o 
  -9  10  -7       35.54       36.77     21.26 o 
  -8  10  -7       33.07       21.22     20.45 o 
  -7  10  -7      245.15      191.17     27.30 o 
  -6  10  -7      111.21      130.64     23.29 o 
  -5  10  -7       32.36       40.25     15.83 o 
  -4  10  -7       66.20       84.26     21.34 o 
  -3  10  -7      163.55      141.35     23.48 o 
  -2  10  -7      189.93      147.42     22.72 o 
  -1  10  -7      321.28      318.08     34.96 o 
   0  10  -7      125.37       91.49     20.92 o 
   1  10  -7      121.62      103.47     20.23 o 
   2  10  -7       79.80      117.69     20.71 o 
   3  10  -7       54.89       54.51     19.07 o 
   4  10  -7        5.07      -23.67     23.67 o 
   5  10  -7      148.74      152.92     18.44 o 
   6  10  -7       55.72       45.38     19.47 o 
   7  10  -7       42.10       27.83     18.48 o 
   8  10  -7        4.11       -0.26     25.51 o 
   9  10  -7       24.92        6.06     25.58 o 
  10  10  -7        9.98        5.63     27.05 o 
  -9  11  -7        5.59       -3.87     18.68 o 
  -8  11  -7      122.37      179.47     28.06 o 
  -7  11  -7       63.99       73.68     22.71 o 
  -6  11  -7       10.90        4.60     19.43 o 
  -5  11  -7      120.42      149.27     24.45 o 
  -4  11  -7        2.68      -15.78     15.65 o 
  -3  11  -7       20.31       26.77     17.84 o 
  -2  11  -7       61.19       61.03     20.11 o 
  -1  11  -7      146.61      146.24     23.96 o 
   0  11  -7      217.31      210.68     33.57 o 
   1  11  -7      228.02      219.37     34.23 o 
   2  11  -7       91.54       58.98     19.51 o 
   3  11  -7      122.84       72.62     42.02 o 
   4  11  -7      227.27      248.98     27.46 o 
   5  11  -7       26.03        9.05     18.83 o 
   6  11  -7       64.98       50.86     30.56 o 
   7  11  -7        4.37      -16.91     16.09 o 
   8  11  -7       29.95       43.18     28.59 o 
   9  11  -7       22.02       15.78     28.36 o 
  -8  12  -7       82.83       71.22     26.14 o 
  -7  12  -7        3.55       -0.06     21.47 o 
  -6  12  -7        1.27      -27.36     18.24 o 
  -5  12  -7       24.21       20.76     26.18 o 
  -4  12  -7       85.61       95.45     22.96 o 
  -3  12  -7       32.61       41.05     28.57 o 
  -2  12  -7       75.82       64.58     21.13 o 
  -1  12  -7       94.48      111.80     32.05 o 
   0  12  -7       21.50       16.36     18.62 o 
   1  12  -7      214.19      192.92     27.59 o 
   2  12  -7      256.12      272.62     48.18 o 
   3  12  -7       27.31        4.75     18.51 o 
   4  12  -7      150.88      164.87     59.71 o 
   5  12  -7       15.85        3.60     36.62 o 
   6  12  -7       82.36       80.28     23.46 o 
   7  12  -7       25.94       15.86     30.52 o 
  -6  13  -7       39.34       43.41     22.41 o 
  -5  13  -7        3.74       12.62     20.04 o 
  -4  13  -7      128.90       84.50     23.63 o 
  -3  13  -7       82.39       56.35     21.27 o 
  -2  13  -7        5.45       -5.78     16.44 o 
  -1  13  -7      115.82      123.92     31.39 o 
   0  13  -7       93.14      103.10     26.43 o 
   1  13  -7       72.61       89.48     23.60 o 
   2  13  -7       44.29       46.68     21.68 o 
   3  13  -7       29.50       45.43     29.89 o 
   4  13  -7       38.40       41.52     21.83 o 
   5  13  -7       76.98       60.76     23.12 o 
   6  13  -7        3.39      -33.26     30.10 o 
  -4  14  -7       18.67      -13.88     18.81 o 
  -3  14  -7        0.87       -3.76     17.82 o 
  -2  14  -7        4.73        1.53     18.31 o 
  -1  14  -7       17.63       20.41     18.38 o 
   0  14  -7       51.49       83.46     37.47 o 
   1  14  -7       46.40       59.31     22.73 o 
   2  14  -7       11.04       23.44     21.93 o 
   3  14  -7      122.25      133.40     41.94 o 
   4  14  -7       27.95       59.89     23.73 o 
   0   1  -6      140.88      175.75     11.57 o 
   1   1  -6     2857.58     2996.28     40.49 o 
  -1   2  -6       30.71       45.85     11.29 o 
   0   2  -6      896.48      860.22     23.65 o 
   1   2  -6      389.53      363.15     11.94 o 
   2   2  -6      286.33      305.32     11.72 o 
  -2   3  -6      982.33      967.89     24.17 o 
  -1   3  -6      421.06      430.48     11.45 o 
   0   3  -6      434.94      434.82     14.43 o 
   1   3  -6      201.49      230.29      9.04 o 
   2   3  -6     1504.97     1530.23     24.03 o 
   3   3  -6     1253.00     1206.69     22.26 o 
  -3   4  -6      353.37      372.75     14.27 o 
  -2   4  -6     1307.85     1310.13     24.17 o 
  -1   4  -6     2072.36     2143.63     24.88 o 
   0   4  -6     1879.05     1907.61     48.43 o 
   1   4  -6       18.41       16.44      5.93 o 
   2   4  -6      507.33      502.97     12.92 o 
   3   4  -6       32.97       23.52      7.56 o 
   4   4  -6      828.20      865.02     20.31 o 
  -4   5  -6      203.03      221.61     12.29 o 
  -3   5  -6        2.72        3.37      7.75 o 
  -2   5  -6     1346.55     1374.42     25.69 o 
  -1   5  -6      435.99      506.43     14.42 o 
   0   5  -6      625.94      669.17     13.73 o 
   1   5  -6      467.54      452.03     12.08 o 
   2   5  -6     1351.34     1277.58     20.01 o 
   3   5  -6       29.32       21.24      6.88 o 
   4   5  -6     1130.68     1163.37     23.67 o 
   5   5  -6      386.23      367.90     15.09 o 
  -5   6  -6       49.59       52.16     11.37 o 
  -4   6  -6      194.95      214.95     16.58 o 
  -3   6  -6       76.50       88.38     12.87 o 
  -2   6  -6      961.75      977.52     22.84 o 
  -1   6  -6      552.15      557.38     22.54 o 
   0   6  -6      383.74      406.93     11.52 o 
   1   6  -6      229.03      212.48      9.54 o 
   2   6  -6      317.28      310.35     11.36 o 
   3   6  -6       89.53       84.18      9.10 o 
   4   6  -6      163.76      181.75     12.78 o 
   5   6  -6      174.48      171.99     14.76 o 
   6   6  -6      121.73      155.66     14.95 o 
  -6   7  -6       36.16       29.55     12.18 o 
  -5   7  -6      130.31      143.01     15.32 o 
  -4   7  -6      185.76      213.49     16.49 o 
  -3   7  -6      389.18      387.31     16.17 o 
  -2   7  -6     1059.07     1072.73     31.88 o 
  -1   7  -6      151.62      158.92     18.40 o 
   0   7  -6       51.97       50.46      7.23 o 
   1   7  -6     1455.14     1431.99     21.27 o 
   2   7  -6       27.38       32.19      7.50 o 
   3   7  -6      577.46      596.51     15.67 o 
   4   7  -6       48.40       43.92      9.21 o 
   5   7  -6      631.80      619.55     19.80 o 
   6   7  -6      693.57      633.84     21.02 o 
   7   7  -6      108.99      133.28     16.34 o 
  -7   8  -6      570.89      578.06     22.05 o 
  -6   8  -6      225.66      294.15     23.67 o 
  -5   8  -6      373.88      339.97     17.05 o 
  -4   8  -6       75.85       80.78     14.75 o 
  -3   8  -6      154.67      136.18     20.93 o 
  -2   8  -6       10.72       13.36     13.37 o 
  -1   8  -6      239.14      228.62     17.97 o 
   0   8  -6      186.11      238.70     44.30 o 
   1   8  -6      260.70      266.47     14.98 o 
   2   8  -6      233.18      223.72     13.74 o 
   3   8  -6      229.40      231.26     13.33 o 
   4   8  -6       61.71       72.57     10.97 o 
   5   8  -6      200.39      195.58     14.61 o 
   6   8  -6      598.06      544.37     20.29 o 
   7   8  -6      164.88      220.78     19.32 o 
   8   8  -6       72.28       77.21     15.73 o 
  -8   9  -6      105.13      114.34     22.86 o 
  -7   9  -6      133.29      141.28     18.81 o 
  -6   9  -6       30.98       31.06     13.62 o 
  -5   9  -6      347.24      367.00     18.24 o 
  -4   9  -6      213.14      261.12     19.91 o 
  -3   9  -6       22.38       27.47     16.24 o 
  -2   9  -6      120.82      123.89     19.80 o 
  -1   9  -6      242.05      229.86     30.37 o 
   0   9  -6      121.42      121.30     19.33 o 
   1   9  -6      206.12      212.98     39.69 o 
   2   9  -6       86.61       89.39     18.69 o 
   3   9  -6      130.67      104.09     13.94 o 
   4   9  -6      757.63      671.13     23.02 o 
   5   9  -6       84.49       74.77     14.26 o 
   6   9  -6       21.99       11.84     11.91 o 
   7   9  -6        5.40       -1.74     12.16 o 
   8   9  -6       68.83       97.82     17.13 o 
   9   9  -6      115.64       93.48     22.80 o 
  -9  10  -6       84.28       64.39     22.54 o 
  -8  10  -6      114.92      148.93     26.31 o 
  -7  10  -6       18.94        7.29     19.46 o 
  -6  10  -6       69.11       62.19     21.58 o 
  -5  10  -6      129.36      113.95     21.80 o 
  -4  10  -6      484.29      456.05     26.54 o 
  -3  10  -6      221.16      227.83     52.90 o 
  -2  10  -6       49.16        8.19     16.55 o 
  -1  10  -6       56.67       89.15     20.26 o 
   0  10  -6       65.06       46.65     17.84 o 
   1  10  -6       82.77       56.87     17.88 o 
   2  10  -6      180.57      195.34     28.63 o 
   3  10  -6      535.44      519.08     27.45 o 
   4  10  -6       35.93       38.82     14.33 o 
   5  10  -6       30.72       13.08     12.19 o 
   6  10  -6       81.12       82.51     19.87 o 
   7  10  -6       17.07       -7.27     15.39 o 
   8  10  -6       60.90       75.75     29.21 o 
   9  10  -6      106.51      128.06     24.02 o 
  10  10  -6       49.23       47.94     23.40 o 
 -10  11  -6       25.03       11.35     36.04 o 
  -9  11  -6       14.42       12.32     21.34 o 
  -8  11  -6      198.40      220.31     30.39 o 
  -7  11  -6       37.04       29.76     22.45 o 
  -6  11  -6       75.98       83.84     23.35 o 
  -5  11  -6       56.02       47.79     20.84 o 
  -4  11  -6      287.62      313.04     30.30 o 
  -3  11  -6      295.08      240.34     27.32 o 
  -2  11  -6      219.81      166.67     24.07 o 
  -1  11  -6      378.26      375.55     25.66 o 
   0  11  -6       38.09       28.61     17.99 o 
   1  11  -6       78.95       85.81     19.99 o 
   2  11  -6       78.40       44.23     19.30 o 
   3  11  -6       56.27       48.82     18.68 o 
   4  11  -6       78.62       73.17     20.24 o 
   5  11  -6      101.73      119.11     22.27 o 
   6  11  -6       21.77      -15.42     13.06 o 
   7  11  -6       33.65       45.70     21.78 o 
   8  11  -6       41.68       79.22     30.25 o 
   9  11  -6       81.89      109.01     34.00 o 
  10  11  -6       43.80       31.14     30.02 o 
  -9  12  -6       17.35        3.67     31.80 o 
  -8  12  -6       69.40       46.47     25.16 o 
  -7  12  -6        4.21      -21.40     20.13 o 
  -6  12  -6       15.30        1.82     20.34 o 
  -5  12  -6       12.76       -0.73     17.32 o 
  -4  12  -6        9.42        1.59     16.97 o 
  -3  12  -6      229.92      230.39     26.61 o 
  -2  12  -6       29.55       32.39     18.74 o 
  -1  12  -6       24.49       -5.16     16.81 o 
   0  12  -6      161.21      172.68     25.28 o 
   1  12  -6      256.28      254.33     27.33 o 
   2  12  -6       27.50       35.19     19.14 o 
   3  12  -6       44.08       59.79     20.08 o 
   4  12  -6       49.79       75.83     21.65 o 
   5  12  -6       62.48       98.69     22.16 o 
   6  12  -6      179.56      261.93     43.64 o 
   7  12  -6       17.62       41.94     29.06 o 
   8  12  -6       76.12       85.62     31.33 o 
   9  12  -6       18.50       14.86     28.75 o 
  -7  13  -6       16.00        7.80     23.03 o 
  -6  13  -6        6.49      -28.55     20.38 o 
  -5  13  -6       34.91       27.72     20.10 o 
  -4  13  -6       26.62        2.75     19.14 o 
  -3  13  -6       23.63       10.70     18.25 o 
  -2  13  -6        7.69       -7.13     15.28 o 
  -1  13  -6       39.23       26.24     18.91 o 
   0  13  -6      147.81      166.51     25.88 o 
   1  13  -6       97.01      118.73     22.51 o 
   2  13  -6      282.34      334.44     32.37 o 
   3  13  -6      100.23      127.56     26.99 o 
   4  13  -6       95.71      102.49     48.08 o 
   5  13  -6       28.54       28.47     20.38 o 
   6  13  -6        6.50      -31.56     28.63 o 
  -5  14  -6       33.31       23.02     21.72 o 
  -4  14  -6       32.09       16.58     19.24 o 
  -3  14  -6       80.53       53.61     21.00 o 
  -2  14  -6       60.20       60.98     29.85 o 
  -1  14  -6       13.96       -7.71     18.03 o 
   0  14  -6       14.47       21.73     19.97 o 
   1  14  -6       37.84       63.53     22.34 o 
   2  14  -6        6.30        3.68     20.32 o 
   3  14  -6       21.89       42.54     22.08 o 
   4  14  -6        9.29       -5.64     20.08 o 
   5  14  -6       45.66      109.51     38.97 o 
  -1  15  -6        0.16      -16.88     18.30 o 
   0  15  -6       30.96       -0.11     20.01 o 
   1  15  -6       32.70       17.98     21.49 o 
   0   1  -5     1307.96     1246.83     18.87 o 
   1   1  -5      602.03      556.19     15.02 o 
  -1   2  -5      471.03      413.66      9.98 o 
   0   2  -5      773.06      789.79     15.31 o 
   1   2  -5     5734.92     5724.49     70.85 o 
   2   2  -5     1899.52     1857.60     44.53 o 
  -2   3  -5     1025.00      998.05     18.68 o 
  -1   3  -5      282.37      310.19      9.13 o 
   0   3  -5      825.30      816.48     13.31 o 
   1   3  -5      356.20      388.66     10.10 o 
   2   3  -5      497.81      471.69     20.90 o 
   3   3  -5       93.37       91.66     12.27 o 
  -3   4  -5      266.05      234.57     11.80 o 
  -2   4  -5      809.23      818.27     18.25 o 
  -1   4  -5      820.12      780.49     16.81 o 
   0   4  -5      591.49      588.56     11.70 o 
   1   4  -5      169.86      166.10      7.57 o 
   2   4  -5      927.62      949.03     17.52 o 
   3   4  -5      223.79      207.93     10.19 o 
   4   4  -5      291.71      308.26     12.60 o 
  -4   5  -5      554.99      498.69     15.75 o 
  -3   5  -5     1050.57     1022.78     21.33 o 
  -2   5  -5     3716.49     3879.66     42.12 o 
  -1   5  -5     1161.91     1123.24     22.32 o 
   0   5  -5      701.63      722.07     13.09 o 
   1   5  -5      541.44      524.82     15.36 o 
   2   5  -5      280.80      267.13      9.70 o 
   3   5  -5     1187.33     1177.41     24.13 o 
   4   5  -5      589.88      528.23     15.84 o 
   5   5  -5      130.51      144.85     12.62 o 
  -5   6  -5       79.77      101.90     12.34 o 
  -4   6  -5      553.42      534.96     17.26 o 
  -3   6  -5      133.23      141.45     19.86 o 
  -2   6  -5      666.25      658.20     18.06 o 
  -1   6  -5      232.11      245.12     16.41 o 
   0   6  -5      442.54      455.86     10.94 o 
   1   6  -5      242.54      216.07      8.94 o 
   2   6  -5      114.48      111.61      8.89 o 
   3   6  -5     1401.08     1374.04     21.86 o 
   4   6  -5      302.52      272.39     11.19 o 
   5   6  -5      401.04      429.02     15.87 o 
   6   6  -5       82.64       74.59     12.31 o 
  -6   7  -5      220.44      278.86     22.86 o 
  -5   7  -5      409.68      430.94     17.28 o 
  -4   7  -5      179.72      196.95     17.59 o 
  -3   7  -5      416.39      405.66     17.83 o 
  -2   7  -5      139.12      169.31     22.59 o 
  -1   7  -5     1946.99     1952.35     26.71 o 
   0   7  -5      331.89      342.35      9.97 o 
   1   7  -5      118.12      124.12      8.79 o 
   2   7  -5       20.09       11.30      6.11 o 
   3   7  -5      723.99      753.22     20.79 o 
   4   7  -5       52.88       31.23      8.07 o 
   5   7  -5      115.75      123.79     12.78 o 
   6   7  -5      680.32      652.33     44.40 o 
   7   7  -5      107.99      118.15     15.16 o 
  -7   8  -5      266.09      277.02     22.70 o 
  -6   8  -5       39.51       24.84     18.47 o 
  -5   8  -5       11.47       -4.45     10.13 o 
  -4   8  -5      259.24      250.55     31.19 o 
  -3   8  -5      693.12      657.14     55.03 o 
  -2   8  -5      595.44      615.07     25.27 o 
  -1   8  -5      381.74      366.50     31.83 o 
   0   8  -5       85.12       72.35     11.37 o 
   1   8  -5      636.97      621.66     18.01 o 
   2   8  -5      703.48      658.51     15.38 o 
   3   8  -5       60.66       89.58      9.86 o 
   4   8  -5      141.25      147.76     11.98 o 
   5   8  -5      511.61      476.66     15.85 o 
   6   8  -5       38.16       51.69     12.69 o 
   7   8  -5        9.84       27.89     12.70 o 
   8   8  -5      364.63      315.03     17.75 o 
  -8   9  -5       45.42       34.94     18.99 o 
  -7   9  -5       53.90       52.03     20.20 o 
  -6   9  -5       57.70       91.31     15.62 o 
  -5   9  -5      151.66      163.07     17.43 o 
  -4   9  -5      343.62      346.12     16.82 o 
  -3   9  -5      135.42      105.34     28.01 o 
  -2   9  -5       24.10       20.20     14.12 o 
  -1   9  -5       34.58       14.63     11.74 o 
   0   9  -5       99.02      110.73     17.56 o 
   1   9  -5      111.44      140.71     26.72 o 
   2   9  -5      450.65      472.70     17.90 o 
   3   9  -5      315.52      314.02     16.41 o 
   4   9  -5      423.26      363.98     17.00 o 
   5   9  -5      198.33      214.51     15.11 o 
   6   9  -5       32.35       17.19     12.20 o 
   7   9  -5       46.35       27.02     12.95 o 
   8   9  -5       36.34       53.59     16.54 o 
   9   9  -5      265.01      312.28     50.20 o 
  -9  10  -5      155.19      216.24     39.28 o 
  -8  10  -5      126.35      142.80     25.28 o 
  -7  10  -5       63.52       81.21     21.03 o 
  -6  10  -5      200.22      230.17     41.65 o 
  -5  10  -5      232.84      263.65     26.74 o 
  -4  10  -5       95.83       74.05     20.38 o 
  -3  10  -5      130.84      108.18     21.20 o 
  -2  10  -5      237.32      240.59     25.84 o 
  -1  10  -5      122.12      113.74     23.27 o 
   0  10  -5      250.27      230.82     24.54 o 
   1  10  -5      160.67      155.94     37.99 o 
   2  10  -5       99.52       97.77     19.29 o 
   3  10  -5      213.52      234.19     17.90 o 
   4  10  -5      137.51      147.66     16.21 o 
   5  10  -5      422.42      463.46     21.12 o 
   6  10  -5      249.74      276.20     20.48 o 
   7  10  -5       47.85       47.51     17.59 o 
   8  10  -5       49.51       45.19     19.28 o 
   9  10  -5       40.69       35.76     19.82 o 
  10  10  -5       65.44       49.47     26.76 o 
 -10  11  -5        5.00       13.19     22.32 o 
  -9  11  -5       48.83       81.14     25.10 o 
  -8  11  -5      244.72      247.55     30.02 o 
  -7  11  -5      265.30      294.30     70.54 o 
  -6  11  -5      170.90      179.79     36.41 o 
  -5  11  -5      268.87      303.62     29.18 o 
  -4  11  -5      173.29      212.34     25.41 o 
  -3  11  -5      130.40      134.79     23.14 o 
  -2  11  -5      150.89      155.16     35.58 o 
  -1  11  -5       62.96       33.96     17.42 o 
   0  11  -5       26.54        5.23     16.77 o 
   1  11  -5       68.10       62.93     19.43 o 
   2  11  -5       87.99      124.28     27.65 o 
   3  11  -5       83.19       96.32     36.23 o 
   4  11  -5      420.50      442.10     28.96 o 
   5  11  -5        3.08       -9.75     11.59 o 
   6  11  -5       31.04        5.03     13.55 o 
   7  11  -5       47.26       41.04     18.82 o 
   9  11  -5        4.16      -18.83     24.46 o 
  10  11  -5       40.37       50.63     31.87 o 
  -9  12  -5       34.92       17.61     23.88 o 
  -8  12  -5       65.05       73.64     23.05 o 
  -7  12  -5        9.61       -4.03     19.22 o 
  -6  12  -5       24.84       15.99     21.13 o 
  -5  12  -5      246.27      249.00     61.39 o 
  -4  12  -5      240.22      229.01     40.29 o 
  -3  12  -5       72.07       51.11     28.27 o 
  -2  12  -5       37.06       21.70     19.30 o 
  -1  12  -5       44.35       51.69     19.12 o 
   0  12  -5      134.68      150.76     24.48 o 
   1  12  -5       47.53       31.99     20.35 o 
   2  12  -5       37.99       54.88     19.60 o 
   3  12  -5      139.10      188.78     35.11 o 
   4  12  -5      250.91      293.85     56.26 o 
   5  12  -5       49.92       51.18     19.95 o 
   6  12  -5       90.58      132.97     35.96 o 
   7  12  -5       23.99       15.40     27.28 o 
   8  12  -5        3.02       35.65     28.25 o 
   9  12  -5       72.68       68.84     31.56 o 
  -8  13  -5       37.37       54.56     25.26 o 
  -7  13  -5       37.73        5.83     21.75 o 
  -6  13  -5      145.82      143.00     27.95 o 
  -5  13  -5       48.78       52.90     21.25 o 
  -4  13  -5       29.12       19.19     19.15 o 
  -3  13  -5       10.38        3.78     18.75 o 
  -2  13  -5       19.97        6.30     26.34 o 
  -1  13  -5        9.32        2.60     16.38 o 
   0  13  -5       52.67       36.62     18.97 o 
   1  13  -5      164.17      178.87     25.96 o 
   2  13  -5       56.43       60.44     21.10 o 
   3  13  -5      203.83      274.14     52.96 o 
   4  13  -5       33.42       38.40     20.07 o 
   5  13  -5       26.91       63.67     34.73 o 
   6  13  -5       26.24        4.44     29.36 o 
  -6  14  -5       24.27       31.84     23.67 o 
  -5  14  -5        1.89       -7.24     17.44 o 
  -4  14  -5      114.25       82.10     23.14 o 
  -3  14  -5      217.87      145.90     29.89 o 
  -2  14  -5       16.17       20.69     18.54 o 
  -1  14  -5       56.43       37.76     19.35 o 
   0  14  -5        6.43       -3.91     17.98 o 
   1  14  -5       46.87       66.82     22.43 o 
   2  14  -5       90.74      123.92     25.13 o 
   3  14  -5       63.64       81.07     23.98 o 
   4  14  -5        7.85        6.23     19.78 o 
   5  14  -5       13.63       21.26     33.34 o 
   6  14  -5       58.16       72.89     35.27 o 
  -3  15  -5       29.23       15.24     29.50 o 
  -2  15  -5       46.88       42.10     21.98 o 
  -1  15  -5        1.34      -14.53     18.51 o 
   0  15  -5       20.68       25.82     20.96 o 
   1  15  -5       31.38       18.99     21.24 o 
   2  15  -5        8.63       28.12     23.48 o 
   3  15  -5       55.75       48.49     29.92 o 
   0   0  -4    35108.55    34852.28    297.20 o 
   0   1  -4    14334.13    14137.31    167.78 o 
   1   1  -4     1743.20     1658.09     20.22 o 
  -1   2  -4     3105.81     3029.11     52.68 o 
   0   2  -4     1202.85     1132.54     14.95 o 
   1   2  -4     9797.58     9444.20    114.64 o 
   2   2  -4      565.07      524.86     12.26 o 
  -2   3  -4      781.60      754.70     15.30 o 
  -1   3  -4      990.13      971.25     15.45 o 
   0   3  -4     4935.72     4859.41     33.16 o 
   1   3  -4     2483.38     2464.45     36.63 o 
   2   3  -4     1084.44     1016.90     20.03 o 
   3   3  -4     1709.74     1713.74     23.46 o 
  -3   4  -4      900.63      882.88     17.88 o 
  -2   4  -4      246.11      217.50      9.98 o 
  -1   4  -4     3635.82     3601.03     28.67 o 
   0   4  -4      880.98      925.34     17.04 o 
   1   4  -4      520.89      544.42     12.23 o 
   2   4  -4      529.96      498.02     11.19 o 
   3   4  -4      849.49      816.57     14.63 o 
   4   4  -4     2062.65     2066.22     28.17 o 
  -4   5  -4      108.49      134.57     16.30 o 
  -3   5  -4     3842.30     4082.97     42.03 o 
  -2   5  -4     2942.88     3001.28     34.78 o 
  -1   5  -4     2849.00     3010.28     30.19 o 
   0   5  -4      954.17      979.31     30.88 o 
   1   5  -4     2052.40     2019.71     33.69 o 
   2   5  -4      405.15      393.84     10.53 o 
   3   5  -4      939.22      902.18     16.03 o 
   4   5  -4     1190.82     1197.53     20.58 o 
   5   5  -4       58.19       38.95      8.79 o 
  -5   6  -4      411.64      415.89     15.21 o 
  -4   6  -4      174.13      189.71     13.67 o 
  -3   6  -4      838.21      831.18     19.43 o 
  -2   6  -4     1653.31     1685.66     26.96 o 
  -1   6  -4     1228.21     1193.63     18.72 o 
   0   6  -4     6262.26     6610.85     98.72 o 
   1   6  -4      751.44      746.85     13.68 o 
   2   6  -4       58.55       66.28      7.14 o 
   3   6  -4      621.28      608.49     14.02 o 
   4   6  -4      573.71      571.35     14.29 o 
   5   6  -4       34.09       36.92      9.25 o 
   6   6  -4     1079.08     1050.86     23.56 o 
  -6   7  -4      769.29      796.41     21.79 o 
  -5   7  -4       32.46       25.87      9.63 o 
  -4   7  -4       47.76       49.85     10.49 o 
  -3   7  -4      755.09      726.45     19.45 o 
  -2   7  -4      826.92      827.58     26.71 o 
  -1   7  -4     2472.65     2664.88     95.23 o 
   0   7  -4       58.26       57.61      9.22 o 
   1   7  -4      264.49      267.08      9.39 o 
   2   7  -4      602.83      552.25     13.27 o 
   3   7  -4     1988.80     2078.89     36.92 o 
   4   7  -4       88.64       68.75      8.89 o 
   5   7  -4      111.26      140.70     11.53 o 
   6   7  -4      619.77      560.97     18.59 o 
   7   7  -4      513.00      501.59     18.72 o 
  -7   8  -4      325.99      333.24     16.97 o 
  -6   8  -4       75.84       66.18     13.33 o 
  -5   8  -4      164.78      205.03     16.72 o 
  -4   8  -4      146.77      169.49     14.88 o 
  -3   8  -4      963.71      965.55     30.72 o 
  -2   8  -4      666.76      648.28     50.30 o 
  -1   8  -4      240.17      246.70     21.90 o 
   0   8  -4      227.90      217.41     11.64 o 
   1   8  -4      135.30      136.11     16.74 o 
   2   8  -4      490.25      496.84     13.22 o 
   3   8  -4      405.52      395.32     12.94 o 
   4   8  -4       27.85       31.01      8.27 o 
   5   8  -4     1125.81     1092.51     23.77 o 
   6   8  -4      293.26      311.18     15.74 o 
   7   8  -4       73.28       60.34     13.29 o 
   8   8  -4      116.79      140.42     19.02 o 
  -8   9  -4      146.89      161.48     24.10 o 
  -7   9  -4       41.49       18.29     17.38 o 
  -6   9  -4       61.32       54.40     18.42 o 
  -5   9  -4       99.71      102.41     17.00 o 
  -4   9  -4       45.14       28.87     15.51 o 
  -3   9  -4      523.12      521.74     24.88 o 
  -2   9  -4      237.35      268.20     23.66 o 
  -1   9  -4      172.81      250.64     53.96 o 
   0   9  -4       81.42       74.41     14.98 o 
   1   9  -4      110.93      132.77     12.60 o 
   2   9  -4      315.16      322.89     15.28 o 
   3   9  -4      615.82      615.26     20.20 o 
   4   9  -4      438.50      455.57     15.19 o 
   5   9  -4      262.54      246.55     13.07 o 
   6   9  -4       18.77        9.08      9.54 o 
   7   9  -4        6.34        1.10     11.71 o 
   8   9  -4       12.80      -11.80     15.06 o 
   9   9  -4      145.91      170.04     25.45 o 
  -9  10  -4       31.75       30.58     20.56 o 
  -8  10  -4      355.45      358.67     30.32 o 
  -7  10  -4      223.92      278.09     40.50 o 
  -6  10  -4      168.25      222.87     27.07 o 
  -5  10  -4       27.68        7.41     17.49 o 
  -4  10  -4      830.93      884.09     55.37 o 
  -3  10  -4      280.87      265.64     25.42 o 
  -2  10  -4      435.47      427.20     36.27 o 
  -1  10  -4       24.82       16.35     13.57 o 
   0  10  -4      558.55      487.29     25.02 o 
   1  10  -4        4.09      -16.01     24.25 o 
   2  10  -4      120.32       90.35     17.55 o 
   3  10  -4       18.16       -1.38      9.89 o 
   4  10  -4      217.18      249.61     18.64 o 
   5  10  -4      567.25      555.65     21.64 o 
   6  10  -4      149.71      168.52     17.38 o 
   7  10  -4      109.42      111.72     17.00 o 
   8  10  -4       47.84       10.53     17.39 o 
   9  10  -4       64.11       78.84     22.09 o 
  10  10  -4      245.80      340.60     33.13 o 
 -10  11  -4        0.91      -18.08     20.60 o 
  -9  11  -4      119.60       98.84     43.22 o 
  -8  11  -4       41.79       36.10     22.48 o 
  -7  11  -4      331.10      410.13     35.42 o 
  -6  11  -4       53.01       66.84     22.02 o 
  -5  11  -4      270.12      315.16     30.01 o 
  -4  11  -4      435.98      425.47     26.66 o 
  -3  11  -4     1002.31     1011.84     37.30 o 
  -2  11  -4      175.60      155.15     24.27 o 
  -1  11  -4        5.85      -22.95     15.30 o 
   0  11  -4      192.31      200.43     38.14 o 
   1  11  -4      196.08      180.67     23.15 o 
   2  11  -4       56.62       49.24     26.86 o 
   3  11  -4      253.77      285.12     36.91 o 
   4  11  -4      144.98      128.34     16.04 o 
   5  11  -4       76.21       64.14     14.73 o 
   6  11  -4       15.27       -2.53     31.18 o 
   7  11  -4      102.97      116.19     21.51 o 
   8  11  -4       84.90       88.48     32.61 o 
   9  11  -4      221.64      180.59     35.38 o 
  10  11  -4       29.15       31.64     29.56 o 
  11  11  -4        8.72      -18.15     21.42 o 
 -10  12  -4        1.87        7.05     23.15 o 
  -9  12  -4       37.39       25.21     24.20 o 
  -8  12  -4       30.74       41.63     22.20 o 
  -7  12  -4       33.35       18.37     21.62 o 
  -6  12  -4       24.48       23.01     19.58 o 
  -5  12  -4       39.25       28.47     20.65 o 
  -4  12  -4      159.79      164.38     25.53 o 
  -3  12  -4       28.94       25.34     18.81 o 
  -2  12  -4       69.26       90.72     21.09 o 
  -1  12  -4      384.91      363.30     24.96 o 
   0  12  -4       17.87        9.57     16.89 o 
   1  12  -4       80.55       39.50     18.83 o 
   2  12  -4       94.13      111.71     21.33 o 
   3  12  -4      447.90      392.38     25.50 o 
   4  12  -4      443.95      436.47     27.36 o 
   5  12  -4        0.29      -21.74     14.49 o 
   6  12  -4        2.94      -10.89     15.66 o 
   7  12  -4        4.00      -23.15     22.11 o 
   8  12  -4      156.16      159.40     34.77 o 
   9  12  -4       36.59       46.69     30.18 o 
  -8  13  -4       14.33       30.48     24.89 o 
  -7  13  -4       19.97       -2.05     26.05 o 
  -6  13  -4       29.33       28.12     21.38 o 
  -5  13  -4        1.55      -24.47     16.97 o 
  -4  13  -4        8.01      -15.65     17.82 o 
  -3  13  -4       15.43       -7.03     17.61 o 
  -2  13  -4      218.03      224.61     27.35 o 
  -1  13  -4      216.20      207.56     25.88 o 
   0  13  -4       27.72       18.22     18.17 o 
   1  13  -4       15.54        4.61     20.22 o 
   2  13  -4      152.23      171.33     25.11 o 
   3  13  -4      407.38      405.11     27.56 o 
   4  13  -4      237.60      269.81     28.19 o 
   5  13  -4      204.81      267.60     43.84 o 
   6  13  -4       50.66       34.23     30.33 o 
   8  13  -4       74.10       81.96     32.68 o 
  -7  14  -4        2.19       12.63     23.80 o 
  -6  14  -4      120.16       79.36     24.89 o 
  -5  14  -4        6.36      -13.29     18.12 o 
  -4  14  -4       97.82       94.85     23.46 o 
  -3  14  -4      145.68      137.82     29.21 o 
  -2  14  -4       39.34       27.84     20.70 o 
  -1  14  -4       27.03       14.71     22.57 o 
   0  14  -4       21.57       34.42     18.14 o 
   1  14  -4      100.80       90.02     23.24 o 
   2  14  -4       40.69       33.93     19.64 o 
   3  14  -4       33.38       38.20     24.75 o 
   4  14  -4       16.92      -17.09     26.86 o 
   5  14  -4       11.17      -25.43     29.09 o 
  -4  15  -4       13.11        5.79     19.61 o 
  -3  15  -4       75.12       53.83     40.32 o 
  -2  15  -4        9.96      -26.59     17.73 o 
  -1  15  -4      104.04      100.80     23.76 o 
   0  15  -4       35.79       31.44     20.49 o 
   1  15  -4       34.45       41.44     22.12 o 
   2  15  -4        9.39       15.27     24.02 o 
   3  15  -4      168.42      214.36     45.76 o 
   4  15  -4        3.87      -13.78     31.02 o 
   0   1  -3    10537.82    10260.70     62.24 o 
   1   1  -3     3871.25     3684.40     29.34 o 
  -1   2  -3     4828.35     4774.31     61.77 o 
   0   2  -3     7450.53     7639.43     79.90 o 
   1   2  -3     9147.45     9061.73     85.59 o 
   2   2  -3     1865.01     1752.17     20.33 o 
  -2   3  -3      446.33      439.65     11.13 o 
  -1   3  -3     7418.09     7055.43     41.54 o 
   0   3  -3     4909.04     4759.04     49.99 o 
   1   3  -3     4526.79     4484.27     46.72 o 
   2   3  -3      257.55      259.26      7.68 o 
   3   3  -3     1447.84     1432.76     20.17 o 
  -3   4  -3      951.43      985.78     17.96 o 
  -2   4  -3      112.55      122.72      8.94 o 
  -1   4  -3     2507.87     2553.30     21.62 o 
   0   4  -3     1550.10     1546.40     17.24 o 
   1   4  -3     1932.52     1861.28     18.49 o 
   2   4  -3     1005.58      999.45     14.47 o 
   3   4  -3      103.26      114.44      7.16 o 
   4   4  -3      874.13      824.46     16.99 o 
  -4   5  -3     1969.77     1993.17     55.05 o 
  -3   5  -3      451.32      415.62     13.06 o 
  -2   5  -3     5435.91     5274.07     61.79 o 
  -1   5  -3      845.24      844.91     14.13 o 
   0   5  -3      269.41      272.61      7.17 o 
   1   5  -3      179.17      173.63      6.99 o 
   2   5  -3     1155.63     1169.27     16.39 o 
   3   5  -3     1525.96     1481.23     19.45 o 
   4   5  -3      643.44      619.65     13.67 o 
   5   5  -3       89.19       88.40      9.99 o 
  -5   6  -3      667.42      635.80     17.72 o 
  -4   6  -3      509.15      477.98     15.14 o 
  -3   6  -3     1810.21     1924.30     27.97 o 
  -2   6  -3      307.35      307.53     12.17 o 
  -1   6  -3     1001.10     1018.55     18.78 o 
   0   6  -3      329.09      314.42      8.36 o 
   1   6  -3     2929.86     3016.68     26.85 o 
   2   6  -3       37.41       44.90      6.41 o 
   3   6  -3      926.02      943.11     16.42 o 
   4   6  -3      703.95      667.07     14.82 o 
   5   6  -3       53.80       46.74     12.13 o 
   6   6  -3      333.68      299.05     13.72 o 
  -6   7  -3     1064.60     1018.98     23.65 o 
  -5   7  -3      136.87      139.04     14.10 o 
  -4   7  -3      688.38      694.23     18.38 o 
  -3   7  -3      291.10      255.62     12.23 o 
  -2   7  -3       97.44       93.21     13.93 o 
  -1   7  -3      789.58      727.05     23.85 o 
   0   7  -3      625.47      688.52     17.23 o 
   1   7  -3      590.54      566.93     12.16 o 
   2   7  -3      331.49      306.36     10.29 o 
   3   7  -3      115.40      120.87     10.07 o 
   4   7  -3      517.33      524.46     14.14 o 
   5   7  -3      133.48      153.28     14.48 o 
   6   7  -3      230.53      262.99     15.40 o 
   7   7  -3      398.62      383.46     16.47 o 
  -7   8  -3      274.76      291.93     42.62 o 
  -6   8  -3        2.81       -7.12      9.86 o 
  -5   8  -3      215.00      240.76     28.03 o 
  -4   8  -3      339.44      316.74     14.19 o 
  -3   8  -3      903.87      929.78     29.54 o 
  -2   8  -3     1692.87     1692.00     67.78 o 
  -1   8  -3      605.39      622.58     15.85 o 
   0   8  -3     1304.39     1321.27     23.74 o 
   1   8  -3      252.57      245.38      9.31 o 
   2   8  -3      261.80      235.67      9.74 o 
   3   8  -3       36.04       43.27     10.70 o 
   4   8  -3      733.64      708.37     16.79 o 
   5   8  -3      702.43      713.07     17.40 o 
   6   8  -3      358.59      348.03     13.85 o 
   7   8  -3       57.22       63.50     13.17 o 
   8   8  -3       51.11       71.20     18.99 o 
  -8   9  -3      350.69      352.72     24.26 o 
  -7   9  -3       53.08       23.98     26.28 o 
  -6   9  -3      207.13      225.03     24.86 o 
  -5   9  -3      112.20      102.78     18.41 o 
  -4   9  -3       47.98       29.87     18.77 o 
  -3   9  -3      165.40      161.75     19.88 o 
  -2   9  -3      362.36      372.04     21.36 o 
  -1   9  -3      378.22      338.84     20.55 o 
   0   9  -3      171.01      209.68     26.80 o 
   1   9  -3      212.85      221.27     14.36 o 
   2   9  -3       71.24       62.57     10.67 o 
   3   9  -3       46.58       45.59      8.64 o 
   4   9  -3        7.17        0.16      8.02 o 
   5   9  -3       17.30       14.72      8.75 o 
   6   9  -3      134.89      139.28     13.22 o 
   7   9  -3       38.82       41.21     12.77 o 
   8   9  -3      106.23       97.60     19.75 o 
   9   9  -3      345.04      328.90     25.01 o 
  -9  10  -3      192.04      257.07     29.18 o 
  -8  10  -3      440.22      416.82     27.96 o 
  -7  10  -3      290.03      329.35     26.70 o 
  -6  10  -3       54.89       31.29     18.80 o 
  -5  10  -3      598.93      530.28     28.32 o 
  -4  10  -3      253.77      294.48     57.94 o 
  -3  10  -3      114.65       83.60     18.61 o 
  -2  10  -3      191.83      232.81     23.93 o 
  -1  10  -3      641.49      637.18     27.10 o 
   0  10  -3      408.25      426.08     51.75 o 
   1  10  -3       83.30      111.88     25.04 o 
   2  10  -3       24.28       11.21      9.71 o 
   3  10  -3      124.81      150.17     15.73 o 
   4  10  -3      141.16      136.18     15.27 o 
   5  10  -3      868.83      882.49     21.05 o 
   6  10  -3       12.95       13.69     12.00 o 
   7  10  -3      345.56      322.32     17.62 o 
   8  10  -3       15.82        9.41     17.23 o 
   9  10  -3      177.06      202.89     27.38 o 
  10  10  -3       43.61       45.72     22.95 o 
 -10  11  -3       22.40       28.55     23.10 o 
  -9  11  -3       23.49       10.22     30.14 o 
  -8  11  -3       18.18       20.93     20.71 o 
  -7  11  -3       64.66       43.55     20.28 o 
  -6  11  -3      110.80       88.90     21.24 o 
  -5  11  -3      134.63      107.29     22.93 o 
  -4  11  -3       29.57       -2.23     16.90 o 
  -3  11  -3      168.69      178.62     29.75 o 
  -2  11  -3     1268.04     1210.58     39.37 o 
  -1  11  -3      703.99      618.40     30.24 o 
   0  11  -3      143.10      135.52     22.90 o 
   1  11  -3      139.50      129.46     21.79 o 
   2  11  -3       33.56       -6.20     23.17 o 
   3  11  -3       15.57        1.97     11.04 o 
   4  11  -3       93.45       64.39     14.26 o 
   5  11  -3      146.89      185.49     19.71 o 
   6  11  -3      123.01      128.33     31.70 o 
   7  11  -3      144.10      159.06     32.30 o 
   8  11  -3      224.44      221.07     36.97 o 
   9  11  -3       98.51       99.14     24.97 o 
  10  11  -3       19.78       12.13     21.37 o 
  11  11  -3       27.34       24.49     23.31 o 
 -10  12  -3       56.66       14.32     24.29 o 
  -9  12  -3       56.04       23.79     23.81 o 
  -8  12  -3       10.81      -23.70     20.83 o 
  -7  12  -3       25.92       -8.25     20.02 o 
  -6  12  -3        2.67      -14.18     18.39 o 
  -5  12  -3      162.70      142.14     24.41 o 
  -4  12  -3       23.97       24.07     24.48 o 
  -3  12  -3      187.28      189.11     25.39 o 
  -2  12  -3      131.70      148.83     23.12 o 
  -1  12  -3      139.48      182.27     24.54 o 
   0  12  -3      129.96      119.94     21.36 o 
   1  12  -3       72.62       60.34     19.04 o 
   2  12  -3      109.29      122.16     21.53 o 
   3  12  -3      234.37      320.83     63.03 o 
   4  12  -3       46.86       55.20     18.86 o 
   5  12  -3       32.29       10.38     16.57 o 
   6  12  -3       14.42        5.42     17.37 o 
   7  12  -3      107.10       94.38     32.10 o 
   8  12  -3       16.24      -15.01     24.97 o 
   9  12  -3        5.68      -15.82     27.74 o 
  10  12  -3       41.64       53.02     32.91 o 
  -9  13  -3       45.28       30.31     24.83 o 
  -8  13  -3       10.66       -0.16     22.43 o 
  -7  13  -3       30.05        7.39     22.69 o 
  -6  13  -3       77.80       64.69     24.52 o 
  -5  13  -3       26.55        1.33     19.13 o 
  -4  13  -3       79.59       59.60     21.43 o 
  -3  13  -3       98.14       89.26     22.20 o 
  -2  13  -3        7.55      -16.63     15.41 o 
  -1  13  -3      230.61      200.75     25.85 o 
   0  13  -3       42.40       41.78     19.61 o 
   1  13  -3       78.77      111.42     29.29 o 
   2  13  -3      511.47      466.97     27.93 o 
   3  13  -3       60.78       59.70     20.06 o 
   4  13  -3      257.43      311.19     62.38 o 
   5  13  -3       72.42       62.70     31.06 o 
   7  13  -3       59.44       49.43     28.90 o 
   8  13  -3       29.40       52.75     30.25 o 
   9  13  -3       34.23       14.51     33.76 o 
  -7  14  -3       31.59       -2.20     21.48 o 
  -6  14  -3        1.46      -20.76     18.68 o 
  -5  14  -3       82.74       45.16     21.83 o 
  -4  14  -3        7.29      -25.15     16.76 o 
  -3  14  -3      197.27      201.36     64.07 o 
  -2  14  -3       29.40       41.67     23.38 o 
  -1  14  -3       32.19       10.36     18.66 o 
   0  14  -3       12.61        7.34     18.48 o 
   1  14  -3        8.08      -10.42     16.89 o 
   2  14  -3       41.97       39.53     19.81 o 
   3  14  -3       35.67       39.69     19.86 o 
   4  14  -3        7.20       -6.79     28.59 o 
   5  14  -3       28.26       40.01     30.83 o 
  -5  15  -3        3.08      -17.03     19.22 o 
  -4  15  -3      107.90       36.90     20.42 o 
  -3  15  -3       46.33       39.01     23.62 o 
  -2  15  -3       10.24        3.70     17.92 o 
  -1  15  -3       10.35       20.31     20.18 o 
   0  15  -3       45.48       31.37     21.64 o 
   1  15  -3       11.27       -1.15     19.48 o 
   2  15  -3       20.90       14.67     20.30 o 
   3  15  -3        8.31       28.32     32.37 o 
   4  15  -3       12.58       -5.21     31.18 o 
   5  15  -3       40.78       20.76     32.95 o 
   0   1  -2     2005.28     1946.53     14.52 o 
   1   1  -2     1597.01     1633.33     15.83 o 
  -1   2  -2    17489.80    17591.68    203.20 o 
   0   2  -2    18172.49    17957.53    222.92 o 
   1   2  -2     1996.49     2013.80     16.39 o 
   2   2  -2     1193.52     1116.10     15.50 o 
  -2   3  -2      790.05      733.70     13.17 o 
  -1   3  -2     5127.06     5040.47     51.21 o 
   0   3  -2     7554.09     7754.17     70.39 o 
   1   3  -2     1087.41     1128.51     21.40 o 
   2   3  -2     5680.21     5557.50     44.45 o 
   3   3  -2     1622.12     1590.96     17.48 o 
  -3   4  -2     3880.35     3819.46     35.22 o 
  -2   4  -2     1339.37     1308.22     18.80 o 
  -1   4  -2     8944.83     9041.21     50.54 o 
   0   4  -2     3924.00     3951.80     36.47 o 
   1   4  -2      179.02      170.87      6.39 o 
   2   4  -2     4369.93     4211.64     30.59 o 
   3   4  -2      428.45      427.11      9.84 o 
   4   4  -2      925.95      898.30     16.95 o 
  -4   5  -2     1188.71     1233.39     30.20 o 
  -3   5  -2      227.48      225.70      9.78 o 
  -2   5  -2     4793.87     4985.99     42.48 o 
  -1   5  -2     1588.25     1583.69     19.28 o 
   0   5  -2      285.10      290.19      6.90 o 
   1   5  -2     1391.26     1395.42     17.32 o 
   2   5  -2     1066.34     1050.01     15.68 o 
   3   5  -2      715.13      688.00     12.95 o 
   4   5  -2     1398.24     1369.63     23.34 o 
   5   5  -2     1918.16     2008.45     28.09 o 
  -5   6  -2      412.06      423.63     17.86 o 
  -4   6  -2      887.48      945.72     19.37 o 
  -3   6  -2     1080.47     1157.69     20.62 o 
  -2   6  -2     1295.57     1314.17     40.11 o 
  -1   6  -2     2611.04     2719.01     38.15 o 
   0   6  -2     6035.59     6242.32     70.00 o 
   1   6  -2     5999.26     6264.30     63.83 o 
   2   6  -2        4.25       -5.75      4.53 o 
   3   6  -2      232.03      219.27      9.10 o 
   4   6  -2     1412.58     1466.78     20.68 o 
   5   6  -2       58.37       53.21      7.88 o 
   6   6  -2       53.89       49.78      9.66 o 
  -6   7  -2      200.09      182.23     35.77 o 
  -5   7  -2      785.20      761.62     18.92 o 
  -4   7  -2       72.67      108.75     14.26 o 
  -3   7  -2      839.92      883.56     18.94 o 
  -2   7  -2     5100.03     5196.87     62.69 o 
  -1   7  -2     1165.24     1198.71     25.77 o 
   0   7  -2      524.40      508.79     10.30 o 
   1   7  -2      656.57      629.62     12.54 o 
   2   7  -2     1033.92     1057.80     16.88 o 
   3   7  -2      262.98      224.88      9.41 o 
   4   7  -2      136.41      129.50     10.16 o 
   5   7  -2       51.69       37.76      7.95 o 
   6   7  -2      332.71      317.10     14.48 o 
   7   7  -2      357.32      354.31     15.41 o 
  -7   8  -2     1016.81     1039.20     55.33 o 
  -6   8  -2      298.66      283.03     24.66 o 
  -5   8  -2       26.54        7.10      8.89 o 
  -4   8  -2      161.17      169.24     22.25 o 
  -3   8  -2       23.86       15.56     11.64 o 
  -2   8  -2     1151.46     1091.33     19.31 o 
  -1   8  -2      115.63      106.24     10.07 o 
   0   8  -2      230.59      217.92     14.91 o 
   1   8  -2      763.43      751.20     14.29 o 
   2   8  -2      101.38      114.19      9.17 o 
   3   8  -2       29.07       41.86      7.47 o 
   4   8  -2     1550.57     1580.48     23.72 o 
   5   8  -2       77.73       81.15     10.67 o 
   6   8  -2      221.90      232.45     18.93 o 
   7   8  -2       29.29       24.54     11.28 o 
   8   8  -2      433.83      426.45     24.50 o 
  -8   9  -2       19.05       29.55     17.18 o 
  -7   9  -2      620.32      631.42     29.46 o 
  -6   9  -2       90.92       95.15     19.24 o 
  -5   9  -2      379.19      357.78     32.68 o 
  -4   9  -2      310.49      289.26     20.70 o 
  -3   9  -2       14.93       -2.92     11.19 o 
  -2   9  -2      216.14      232.58     24.58 o 
  -1   9  -2      477.27      456.57     24.27 o 
   0   9  -2      512.20      454.28     15.91 o 
   1   9  -2       21.80       10.46      8.13 o 
   2   9  -2       45.68       35.71      7.81 o 
   3   9  -2      170.79      187.89     15.68 o 
   4   9  -2      320.90      322.07     12.86 o 
   5   9  -2       40.52       23.00     10.10 o 
   6   9  -2      121.43      122.21     12.49 o 
   7   9  -2      385.98      385.10     24.94 o 
   8   9  -2       57.52       42.95     18.53 o 
   9   9  -2       13.22        8.38     18.61 o 
  -9  10  -2       46.24       36.89     21.00 o 
  -8  10  -2       68.17      107.49     23.69 o 
  -7  10  -2      680.92      676.62     32.06 o 
  -6  10  -2      175.89      242.04     49.14 o 
  -5  10  -2     1292.63     1322.68     52.96 o 
  -4  10  -2       74.69       80.19     18.18 o 
  -3  10  -2      680.30      663.99     28.57 o 
  -2  10  -2      253.39      291.87     24.91 o 
  -1  10  -2      142.80      154.86     19.38 o 
   0  10  -2       77.16       97.07     18.02 o 
   1  10  -2      101.29       84.73     12.19 o 
   2  10  -2      364.90      343.32     16.26 o 
   3  10  -2      578.79      536.49     19.19 o 
   4  10  -2       95.26       94.40     11.65 o 
   5  10  -2       17.69       12.96      9.83 o 
   6  10  -2      116.97      172.24     20.03 o 
   7  10  -2        0.08        2.53     15.11 o 
   8  10  -2      159.36      199.11     25.34 o 
   9  10  -2       55.96       67.98     22.10 o 
  10  10  -2      153.14      136.44     36.62 o 
 -10  11  -2       16.88        8.93     20.50 o 
  -9  11  -2      102.08      121.15     27.01 o 
  -8  11  -2      103.89      133.91     26.25 o 
  -7  11  -2      122.14      108.96     24.08 o 
  -6  11  -2       57.98       43.78     20.38 o 
  -5  11  -2       18.48        6.07     16.22 o 
  -4  11  -2      424.12      413.59     25.91 o 
  -3  11  -2      611.11      568.90     29.12 o 
  -2  11  -2     2090.42     2003.86     48.81 o 
  -1  11  -2     1883.88     1844.46     45.52 o 
   0  11  -2      287.83      295.56     43.53 o 
   1  11  -2       75.06       65.51     22.25 o 
   2  11  -2        5.74      -14.95      9.97 o 
   3  11  -2       26.01       20.71     11.92 o 
   4  11  -2      277.48      282.46     17.24 o 
   5  11  -2       27.22       20.50     15.86 o 
   6  11  -2        4.13        0.43     14.46 o 
   7  11  -2      221.07      247.34     36.54 o 
   8  11  -2       23.55       15.78     18.77 o 
   9  11  -2      142.48      201.70     27.61 o 
  10  11  -2       12.42        8.28     21.81 o 
  11  11  -2        1.31      -21.90     21.86 o 
 -10  12  -2        8.04      -12.30     20.63 o 
  -9  12  -2      153.16      154.41     29.50 o 
  -8  12  -2       27.97      -22.36     20.65 o 
  -7  12  -2       23.73        9.44     21.16 o 
  -6  12  -2       50.69       29.51     20.84 o 
  -5  12  -2       61.75       65.55     20.79 o 
  -4  12  -2      145.53      148.64     26.74 o 
  -3  12  -2      155.32      141.08     23.44 o 
  -2  12  -2      314.45      315.90     29.71 o 
  -1  12  -2      249.82      298.86     28.35 o 
   0  12  -2      656.91      645.18     34.11 o 
   1  12  -2      399.39      356.75     24.45 o 
   2  12  -2      114.38      138.35     21.60 o 
   3  12  -2      210.78      228.43     42.62 o 
   4  12  -2       98.58      120.12     16.22 o 
   5  12  -2      114.71       99.95     23.08 o 
   6  12  -2      232.58      247.85     36.93 o 
   7  12  -2       86.20       80.92     30.56 o 
   8  12  -2       18.91       12.00     27.32 o 
   9  12  -2       34.63        1.85     26.08 o 
  10  12  -2        8.99        2.01     29.87 o 
  -9  13  -2       82.42       78.00     27.79 o 
  -8  13  -2        6.00        0.73     23.02 o 
  -7  13  -2       13.33       -0.08     20.68 o 
  -6  13  -2        5.17      -18.45     19.10 o 
  -5  13  -2       46.88       36.32     20.16 o 
  -4  13  -2       39.70        3.07     18.49 o 
  -3  13  -2       68.34       69.36     20.85 o 
  -2  13  -2       32.03       44.89     18.38 o 
  -1  13  -2      131.00      188.43     25.85 o 
   0  13  -2      111.28      121.97     41.37 o 
   1  13  -2       79.33       95.54     21.51 o 
   2  13  -2       16.76       46.87     18.90 o 
   3  13  -2      397.50      391.53     25.78 o 
   4  13  -2      501.14      511.74     39.63 o 
   5  13  -2       39.67       30.02     29.56 o 
   6  13  -2      107.33      106.89     31.87 o 
   7  13  -2      163.28      198.69     37.58 o 
   8  13  -2       46.89       64.75     35.04 o 
   9  13  -2        3.88      -25.74     27.78 o 
  -7  14  -2        7.46      -11.05     21.78 o 
  -6  14  -2        9.10       -7.66     19.70 o 
  -5  14  -2       18.20       -8.90     19.56 o 
  -4  14  -2       46.19       18.19     20.61 o 
  -3  14  -2       15.07       27.24     19.86 o 
  -2  14  -2       49.55       25.56     18.92 o 
  -1  14  -2        8.47       -0.58     18.43 o 
   0  14  -2       65.58       48.63     20.43 o 
   1  14  -2       57.34       48.26     27.34 o 
   2  14  -2        0.76      -13.08     17.33 o 
   3  14  -2      117.90      175.34     40.25 o 
   4  14  -2      109.60       94.42     34.88 o 
   5  14  -2        8.13       51.48     30.99 o 
  -5  15  -2      126.64      118.18     62.11 o 
  -4  15  -2        4.30       -3.14     20.34 o 
  -3  15  -2       64.35       51.35     21.63 o 
  -2  15  -2       21.26        2.46     19.44 o 
  -1  15  -2        2.53      -27.25     18.16 o 
   0  15  -2        2.92      -16.31     17.32 o 
   1  15  -2       48.13       61.34     22.74 o 
   2  15  -2       73.97       79.78     22.50 o 
   3  15  -2       51.30      114.84     38.90 o 
   4  15  -2       48.72      109.82     37.66 o 
   0  16  -2       10.00       23.73     29.44 o 
   0   1  -1     1919.38     1843.81     14.82 o 
   1   1  -1      170.27      169.05      3.70 o 
  -1   2  -1     5450.01     5425.02     62.14 o 
   0   2  -1     1372.87     1326.37     13.97 o 
   1   2  -1     4186.78     4000.93     54.32 o 
   2   2  -1      268.45      265.70      6.03 o 
  -2   3  -1     4916.93     5178.29     37.55 o 
  -1   3  -1     9769.19     9721.17     68.43 o 
   0   3  -1    15095.00    15177.20     74.55 o 
   1   3  -1     2343.81     2276.54     36.00 o 
   2   3  -1     3145.71     3048.45     30.48 o 
   3   3  -1     4972.74     4983.24     32.63 o 
  -3   4  -1     1857.05     1863.02     22.20 o 
  -2   4  -1     6271.23     6383.33     38.81 o 
  -1   4  -1     9593.97     9774.87     62.00 o 
   0   4  -1     8623.36     8521.10     97.38 o 
   1   4  -1     4313.85     4313.45     43.45 o 
   2   4  -1      992.81      986.60     13.06 o 
   3   4  -1      716.07      730.86     11.82 o 
   4   4  -1        8.82       10.36      4.15 o 
  -4   5  -1     2369.08     2395.25     33.20 o 
  -3   5  -1       91.54      114.93      8.78 o 
  -2   5  -1     3542.85     3449.66     25.71 o 
  -1   5  -1     1322.14     1276.81     19.29 o 
   0   5  -1     1505.17     1484.53     15.15 o 
   1   5  -1      357.78      373.13      8.63 o 
   2   5  -1      661.11      639.62     11.54 o 
   3   5  -1      492.99      463.28     10.47 o 
   4   5  -1     1215.54     1195.40     16.93 o 
   5   5  -1      224.12      239.01     10.99 o 
  -5   6  -1       46.50       65.38      9.08 o 
  -4   6  -1     1294.84     1234.81     20.86 o 
  -3   6  -1     2229.28     2255.35     21.03 o 
  -2   6  -1      167.50      159.06     16.15 o 
  -1   6  -1     1590.36     1680.44     30.29 o 
   0   6  -1      148.69      146.28      6.41 o 
   1   6  -1     6100.78     6368.71     41.84 o 
   2   6  -1       93.34       90.24      7.33 o 
   3   6  -1     3594.28     3850.10     32.60 o 
   4   6  -1      846.63      879.67     15.74 o 
   5   6  -1      212.54      174.42     10.03 o 
   6   6  -1      223.27      205.01     13.25 o 
  -6   7  -1      167.95      152.85     11.38 o 
  -5   7  -1      710.03      718.85     17.78 o 
  -4   7  -1      338.57      329.40     14.76 o 
  -3   7  -1     1235.26     1196.41     19.78 o 
  -2   7  -1     4753.39     4802.95     93.40 o 
  -1   7  -1      166.32      171.60     10.72 o 
   0   7  -1      428.71      411.76      9.92 o 
   1   7  -1      125.06      123.92      9.51 o 
   2   7  -1      764.62      778.92     14.59 o 
   3   7  -1       72.24       79.96      7.90 o 
   4   7  -1     1405.74     1439.38     21.15 o 
   5   7  -1     1189.09     1158.41     19.48 o 
   6   7  -1       55.95       54.67      8.52 o 
   7   7  -1      477.14      441.74     23.86 o 
  -7   8  -1       62.00       60.01     17.73 o 
  -6   8  -1      299.23      284.84     20.53 o 
  -5   8  -1       68.01       82.80     18.06 o 
  -4   8  -1      189.68      202.41     17.03 o 
  -3   8  -1      195.97      192.54     25.52 o 
  -2   8  -1     1691.07     1719.28     44.78 o 
  -1   8  -1      159.96      169.59     17.64 o 
   0   8  -1      515.51      508.66     14.43 o 
   1   8  -1      503.73      519.77     12.56 o 
   2   8  -1      738.22      726.72     15.01 o 
   3   8  -1        1.56       -1.53      5.98 o 
   4   8  -1     1624.65     1600.36     23.40 o 
   5   8  -1      681.56      690.19     25.36 o 
   6   8  -1      138.75      160.41     12.55 o 
   7   8  -1       49.15       52.98     16.08 o 
   8   8  -1      999.93     1001.86     34.53 o 
  -8   9  -1      315.89      318.02     23.51 o 
  -7   9  -1      192.70      255.20     26.26 o 
  -6   9  -1      276.65      337.89     28.05 o 
  -5   9  -1      376.45      371.39     30.91 o 
  -4   9  -1      460.74      440.14     22.95 o 
  -3   9  -1       23.23       14.95     11.77 o 
  -2   9  -1      416.80      390.35     20.87 o 
  -1   9  -1       74.77       86.05     10.63 o 
   0   9  -1       46.96       40.63      9.19 o 
   1   9  -1      319.70      329.04     11.39 o 
   2   9  -1      295.62      270.49     11.20 o 
   3   9  -1      427.32      419.03     13.67 o 
   4   9  -1       14.36        2.99      7.41 o 
   5   9  -1      108.48      114.83     11.59 o 
   6   9  -1       31.65       19.16     10.36 o 
   7   9  -1      231.39      258.85     24.98 o 
   8   9  -1       61.15       81.64     26.84 o 
   9   9  -1      136.77      157.72     24.40 o 
  -9  10  -1      171.33      207.68     27.28 o 
  -8  10  -1       71.66       81.15     22.43 o 
  -7  10  -1      775.28      689.41     46.90 o 
  -6  10  -1       86.56      141.76     22.54 o 
  -5  10  -1       27.95       30.22     35.62 o 
  -4  10  -1      317.69      297.67     21.35 o 
  -3  10  -1       68.45       70.85     17.85 o 
  -2  10  -1       99.39      108.79     21.18 o 
  -1  10  -1       18.40       17.37     13.61 o 
   0  10  -1       94.52      105.06     12.62 o 
   1  10  -1      463.60      426.48     17.41 o 
   2  10  -1      206.14      229.72     15.83 o 
   3  10  -1      204.17      223.07     16.25 o 
   4  10  -1      184.21      215.86     13.92 o 
   5  10  -1      795.89      834.36     23.19 o 
   6  10  -1       72.62       38.93     13.01 o 
   7  10  -1      157.77      199.45     23.91 o 
   8  10  -1       64.05       62.74     19.67 o 
   9  10  -1      214.66      244.31     35.38 o 
  10  10  -1       14.93        9.11     20.30 o 
 -10  11  -1        0.36        6.06     26.18 o 
  -9  11  -1      278.12      346.90     31.17 o 
  -8  11  -1       20.73      -16.29     28.61 o 
  -7  11  -1       72.68       47.20     20.18 o 
  -6  11  -1      161.54      126.75     23.00 o 
  -5  11  -1        1.18      -21.34     15.42 o 
  -4  11  -1     1495.75     1564.56     44.50 o 
  -3  11  -1      444.40      447.49     49.31 o 
  -2  11  -1      482.44      430.93     25.85 o 
  -1  11  -1        8.82       -5.12     14.41 o 
   0  11  -1      298.69      277.62     21.83 o 
   1  11  -1       21.14       15.81     14.69 o 
   2  11  -1      129.68      148.99     20.18 o 
   3  11  -1      287.69      276.73     16.49 o 
   4  11  -1      447.90      424.12     19.31 o 
   5  11  -1      117.41      138.52     34.65 o 
   6  11  -1      143.20      158.19     25.93 o 
   7  11  -1       48.97       60.54     19.24 o 
   8  11  -1       11.62        1.62     16.12 o 
   9  11  -1       26.00      -18.09     17.22 o 
  10  11  -1       39.97       15.41     21.09 o 
  11  11  -1        1.52      -14.84     22.31 o 
 -10  12  -1       14.70       25.75     24.25 o 
  -9  12  -1       41.31       50.18     25.47 o 
  -8  12  -1       24.92      -10.40     21.03 o 
  -7  12  -1       47.01       21.75     24.43 o 
  -6  12  -1        6.39       -9.20     18.37 o 
  -5  12  -1       74.12       96.51     22.28 o 
  -4  12  -1      191.94      181.92     25.70 o 
  -3  12  -1        6.23      -21.14     15.54 o 
  -2  12  -1       15.45       13.49     16.68 o 
  -1  12  -1      230.68      291.26     78.76 o 
   0  12  -1      201.38      261.14     29.89 o 
   1  12  -1      620.67      612.01     29.36 o 
   2  12  -1      271.71      311.71     23.56 o 
   3  12  -1      137.56      122.63     16.50 o 
   4  12  -1      321.10      332.54     31.70 o 
   5  12  -1       41.23       64.44     19.18 o 
   6  12  -1       72.41       87.01     27.59 o 
   7  12  -1        2.10       -2.89     24.12 o 
   8  12  -1       55.75       36.00     28.94 o 
   9  12  -1       27.54       33.26     29.98 o 
  10  12  -1       22.07      -17.21     31.06 o 
  -9  13  -1       18.82       22.07     24.61 o 
  -8  13  -1       54.74       31.34     23.14 o 
  -7  13  -1       23.57      -11.12     19.64 o 
  -6  13  -1      124.06      112.88     25.99 o 
  -5  13  -1        0.99      -15.92     16.51 o 
  -4  13  -1       44.48       27.13     19.53 o 
  -3  13  -1       78.84       52.23     41.65 o 
  -2  13  -1       93.98      107.61     22.62 o 
  -1  13  -1        4.77       -9.34     16.59 o 
   0  13  -1      183.17      202.24     25.36 o 
   1  13  -1      166.85      201.25     24.60 o 
   2  13  -1       52.61       55.13     26.68 o 
   3  13  -1       61.93       85.93     20.71 o 
   4  13  -1      507.68      476.59     38.24 o 
   5  13  -1       90.78       80.63     20.93 o 
   6  13  -1      248.67      252.13     40.52 o 
   7  13  -1       35.35       52.52     29.67 o 
   8  13  -1       48.97       22.92     29.06 o 
   9  13  -1        1.45        9.15     31.26 o 
  -7  14  -1       13.86      -28.38     20.27 o 
  -6  14  -1       19.66       14.05     19.78 o 
  -5  14  -1       73.06       56.52     28.77 o 
  -4  14  -1       14.77       -2.04     20.91 o 
  -3  14  -1       43.60       46.81     26.34 o 
  -2  14  -1       56.33       68.44     21.69 o 
  -1  14  -1        1.83      -24.63     16.42 o 
   0  14  -1       27.59       36.29     19.44 o 
   1  14  -1       41.44       52.66     20.00 o 
   2  14  -1       27.46       30.81     18.43 o 
   3  14  -1       56.10       87.59     34.88 o 
   4  14  -1       84.69       91.95     34.65 o 
  -5  15  -1       27.98       15.43     20.94 o 
  -4  15  -1       10.79        7.29     19.72 o 
  -3  15  -1        3.57       -0.18     19.14 o 
  -2  15  -1       16.00        1.73     23.17 o 
  -1  15  -1        7.90      -22.35     18.10 o 
   0  15  -1       71.29      110.80     24.53 o 
   1  15  -1       29.11       18.22     20.50 o 
   2  15  -1       19.74        7.18     30.33 o 
   3  15  -1       15.45      -18.95     29.25 o 
   4  15  -1       21.31       15.32     31.87 o 
  -1  16  -1       28.52       34.53     23.93 o 
   0  16  -1       19.00       14.15     20.77 o 
   1  16  -1       57.66       85.55     40.48 o 
   0   1   0      171.99      152.88      3.83 o 
   1   1   0     3686.35     3916.94     90.58 o 
  -1   2   0     1332.20     1228.91     15.90 o 
   0   2   0      947.59      973.50      8.75 o 
   1   2   0       19.96       27.96      2.59 o 
   2   2   0      831.19      841.96      9.13 o 
  -2   3   0     3894.89     4032.16     47.70 o 
  -1   3   0    37691.09    38325.48    203.07 o 
   0   3   0      151.79      155.10      4.73 o 
   1   3   0      140.23      138.81      5.07 o 
   2   3   0     3648.66     3592.33     27.66 o 
   3   3   0     8580.44     8688.12    125.21 o 
  -3   4   0       95.64       84.56     10.50 o 
  -2   4   0     9125.12     9322.63     58.83 o 
  -1   4   0      488.96      419.18     13.88 o 
   0   4   0      750.52      677.31      9.66 o 
   1   4   0      918.92     1051.60     12.70 o 
   2   4   0      304.18      306.44      7.63 o 
   3   4   0      306.04      316.33      7.87 o 
   4   4   0      258.62      229.64      7.22 o 
  -4   5   0       14.10       22.59      7.47 o 
  -3   5   0     1087.74     1132.68     16.78 o 
  -2   5   0     1194.05     1182.85     16.13 o 
  -1   5   0     1492.80     1486.88     29.37 o 
   0   5   0      191.96      221.86      6.78 o 
   1   5   0      419.63      437.41      9.28 o 
   2   5   0      324.76      321.11      8.56 o 
   3   5   0     1094.91     1178.17     15.73 o 
   4   5   0        8.32        0.65      4.35 o 
   5   5   0     4374.83     4377.41     54.53 o 
  -5   6   0     2478.82     2410.72     53.18 o 
  -4   6   0       39.13       27.29      7.06 o 
  -3   6   0     1432.53     1380.61     19.56 o 
  -2   6   0      116.79      140.56     19.53 o 
  -1   6   0      468.87      456.39      9.45 o 
   0   6   0        8.46        6.63      4.36 o 
   1   6   0      197.41      161.08      7.53 o 
   2   6   0      962.76      976.35     15.31 o 
   3   6   0        6.18        3.19      5.30 o 
   4   6   0     3695.97     3874.06     33.10 o 
   5   6   0      192.18      184.96      9.06 o 
   6   6   0       83.49       96.21     13.33 o 
  -6   7   0      333.33      344.73     13.34 o 
  -5   7   0      137.26      132.04     17.44 o 
  -4   7   0        3.49       -3.69      5.90 o 
  -3   7   0      366.69      361.17     18.43 o 
  -2   7   0        6.72        5.48      5.72 o 
  -1   7   0      868.70      823.87     13.38 o 
   0   7   0      587.65      591.10     12.16 o 
   1   7   0      199.46      183.51      8.37 o 
   2   7   0      182.64      177.16      9.33 o 
   3   7   0     1462.86     1588.06     21.17 o 
   4   7   0     5240.74     5234.28     41.88 o 
   5   7   0      751.49      774.23     15.96 o 
   6   7   0       91.17       97.55      9.06 o 
   7   7   0      781.93      749.43     27.68 o 
  -7   8   0        3.23       -6.53     12.94 o 
  -6   8   0      565.42      508.28     25.02 o 
  -5   8   0      155.95      133.44     24.33 o 
  -4   8   0        0.77       -6.33     10.05 o 
  -3   8   0     1899.42     1857.77     27.71 o 
  -2   8   0      856.40      842.60     13.98 o 
  -1   8   0      495.68      495.03     12.68 o 
   0   8   0      107.65      117.71      8.71 o 
   1   8   0      117.02      138.34      9.36 o 
   2   8   0     1269.94     1198.51     19.76 o 
   3   8   0      590.76      543.06     14.00 o 
   4   8   0       87.60       76.63      9.19 o 
   5   8   0       61.28       41.45      8.55 o 
   6   8   0     1000.44     1043.99     23.99 o 
   7   8   0      243.12      281.79     24.52 o 
   8   8   0      293.14      330.20     28.05 o 
  -8   9   0      300.53      301.82     29.36 o 
  -7   9   0      138.15      176.59     24.03 o 
  -6   9   0       49.39       49.54     26.53 o 
  -5   9   0        6.79        3.67     13.98 o 
  -4   9   0       55.18       69.99     16.02 o 
  -3   9   0       11.40        6.67     15.09 o 
  -2   9   0       42.64       35.85      8.84 o 
  -1   9   0      881.21      875.42     21.13 o 
   0   9   0      538.30      482.15     12.84 o 
   1   9   0      112.85      144.49     11.00 o 
   2   9   0     1017.19     1054.61     19.17 o 
   3   9   0      391.75      415.33     17.84 o 
   4   9   0     1135.86     1147.66     21.05 o 
   5   9   0        0.31      -13.45      8.97 o 
   6   9   0        2.40       -5.91      9.66 o 
   7   9   0       27.51        2.26     13.78 o 
   8   9   0      197.02      234.28     26.14 o 
   9   9   0        8.66       23.16     17.01 o 
  -9  10   0       81.92       75.23     22.91 o 
  -8  10   0        4.66        6.92     17.79 o 
  -7  10   0      457.13      460.80     27.66 o 
  -6  10   0      568.14      540.74     28.01 o 
  -5  10   0       50.16       37.46     18.17 o 
  -4  10   0      780.28      694.52     29.00 o 
  -3  10   0       13.60        1.14     12.52 o 
  -2  10   0      279.94      244.37     19.44 o 
  -1  10   0       26.52       24.25     11.79 o 
   0  10   0     1068.62     1027.26     24.21 o 
   1  10   0     1311.93     1301.98     38.06 o 
   2  10   0       78.21       89.36     10.69 o 
   3  10   0       80.10       90.53     10.83 o 
   4  10   0      512.25      565.58     16.74 o 
   5  10   0       20.89       10.55     11.51 o 
   6  10   0      143.06      137.14     20.79 o 
   7  10   0       46.64       45.09     18.07 o 
   8  10   0       24.56       -9.35     16.99 o 
   9  10   0       11.13       22.11     19.40 o 
  10  10   0       11.63       18.90     21.23 o 
 -10  11   0       43.09       56.06     22.42 o 
  -9  11   0       54.71       75.78     23.06 o 
  -8  11   0      372.46      355.85     27.29 o 
  -7  11   0        0.07      -23.87     15.91 o 
  -6  11   0        0.77      -21.93     21.44 o 
  -5  11   0       44.03       24.58     17.39 o 
  -4  11   0      340.32      385.15     26.07 o 
  -3  11   0     3847.16     3919.61     68.15 o 
  -2  11   0      152.89      201.55     23.31 o 
  -1  11   0     1795.82     1745.68     43.87 o 
   0  11   0       10.59       10.17     14.28 o 
   1  11   0      577.56      583.60     20.93 o 
   2  11   0      250.79      260.07     28.75 o 
   3  11   0      310.52      352.44     18.03 o 
   4  11   0      763.75      671.97     69.23 o 
   5  11   0       64.24       56.02     14.46 o 
   6  11   0       39.37       10.53     16.01 o 
   7  11   0        7.24      -20.88     15.02 o 
   8  11   0      227.85      277.67     33.30 o 
   9  11   0        1.30      -20.59     18.34 o 
  10  11   0      149.50      105.24     24.15 o 
  11  11   0       27.58        8.30     23.83 o 
 -10  12   0        1.65       -6.48     24.52 o 
  -9  12   0      367.34      411.53     38.02 o 
  -8  12   0      171.92      192.51     29.61 o 
  -7  12   0        0.05      -24.28     18.48 o 
  -6  12   0       41.05       10.74     31.49 o 
  -5  12   0       53.34       60.12     20.89 o 
  -4  12   0        0.61      -15.44     15.23 o 
  -3  12   0       14.73       -3.10     15.12 o 
  -2  12   0      792.83      740.03     32.38 o 
  -1  12   0        0.57        2.28     20.01 o 
   0  12   0     2352.51     2385.07     52.59 o 
   1  12   0      329.49      327.53     23.58 o 
   2  12   0      609.07      656.06     28.85 o 
   3  12   0      568.58      530.99     21.53 o 
   4  12   0       25.66        0.71     15.74 o 
   5  12   0       80.33       73.78     19.92 o 
   6  12   0        0.13      -24.58     20.76 o 
   7  12   0       70.16       33.22     26.93 o 
   8  12   0       21.36       -8.06     24.62 o 
   9  12   0        1.09      -28.28     18.86 o 
  10  12   0      242.22      302.64     33.96 o 
  -9  13   0        3.34       -8.82     22.16 o 
  -8  13   0       64.88       85.37     26.37 o 
  -7  13   0       61.22       31.59     21.47 o 
  -6  13   0       41.04       22.36     20.22 o 
  -5  13   0      110.13      100.85     22.56 o 
  -4  13   0        0.17       -7.51     18.39 o 
  -3  13   0      209.88      215.65     35.83 o 
  -2  13   0       20.10        7.35     17.42 o 
  -1  13   0      838.99      805.13     76.23 o 
   0  13   0        0.71      -17.26     15.23 o 
   1  13   0      284.21      326.28     40.73 o 
   2  13   0      107.88      160.04     33.09 o 
   3  13   0      491.56      487.32     38.86 o 
   4  13   0       16.42        8.81     17.15 o 
   5  13   0       33.40       23.08     27.20 o 
   6  13   0       44.14       27.24     30.29 o 
   7  13   0       32.65        9.84     29.09 o 
   8  13   0        0.13      -30.45     26.51 o 
   9  13   0       41.33      -10.88     28.98 o 
  -8  14   0       19.58        7.97     22.41 o 
  -7  14   0        4.07       10.82     20.52 o 
  -6  14   0       55.07       55.66     22.95 o 
  -5  14   0        7.02       -3.41     18.94 o 
  -4  14   0        2.37      -23.11     16.09 o 
  -3  14   0       25.88        5.47     18.05 o 
  -2  14   0        3.04       -6.95     17.31 o 
  -1  14   0        5.94       14.50     18.51 o 
   0  14   0        6.16      -21.77     14.51 o 
   1  14   0       25.02       62.43     20.57 o 
   2  14   0        0.48       -5.52     26.90 o 
   3  14   0      108.74       66.06     34.00 o 
   4  14   0       51.89       34.65     30.83 o 
   6  14   0        4.70       -7.60     26.97 o 
   7  14   0       20.15        4.71     27.82 o 
   8  14   0        0.00       -4.86     31.83 o 
  -5  15   0       22.84        4.66     18.35 o 
  -4  15   0       77.78       96.22     37.29 o 
  -3  15   0       12.62        6.46     19.39 o 
  -2  15   0        8.20      -27.28     18.19 o 
  -1  15   0      134.81      148.35     26.27 o 
   0  15   0        0.26      -16.22     18.30 o 
   1  15   0        1.75       -6.61     28.88 o 
   2  15   0      192.68      250.59     46.96 o 
   3  15   0       55.41       59.73     34.84 o 
   4  15   0       48.43       81.42     36.31 o 
  -2  16   0        5.20       -0.28     20.56 o 
  -1  16   0        0.09       -0.20     20.72 o 
   0  16   0        4.42       29.89     22.93 o 
   1  16   0        8.57       24.35     35.92 o 
   2  16   0       13.06       21.96     35.46 o 
   0   1   1     1972.04     1900.77     18.33 o 
   1   1   1      143.31      143.59      3.51 o 
  -1   2   1     5548.18     5545.49     46.77 o 
   0   2   1     1401.74     1339.57     16.02 o 
   1   2   1     4232.19     4095.97     43.74 o 
   2   2   1      271.22      267.06      6.59 o 
  -2   3   1     5006.85     5341.45     37.89 o 
  -1   3   1     9807.93     9919.91     74.84 o 
   0   3   1    15168.20    15180.53     82.37 o 
   1   3   1     2319.95     2292.07     42.47 o 
   2   3   1     3214.00     3211.94     49.81 o 
   3   3   1     4940.32     5028.20     34.61 o 
  -3   4   1     1863.97     1901.07     20.45 o 
  -2   4   1     6250.69     6338.40     59.55 o 
  -1   4   1     9544.28     9554.32    103.88 o 
   0   4   1     8550.09     8435.70     46.69 o 
   1   4   1     4294.92     4252.05     29.00 o 
   2   4   1     1015.20      990.63     12.69 o 
   3   4   1      711.43      753.23     11.13 o 
   4   4   1        8.58        5.70      3.46 o 
  -4   5   1     2435.55     2518.00     27.00 o 
  -3   5   1       83.73      101.44     11.64 o 
  -2   5   1     3546.94     3449.99     43.95 o 
  -1   5   1     1324.10     1264.65     25.48 o 
   0   5   1     1496.59     1460.15     16.57 o 
   1   5   1      374.64      369.90     10.14 o 
   2   5   1      655.55      630.81     12.39 o 
   3   5   1      466.10      458.49     10.09 o 
   4   5   1     1212.08     1178.84     15.52 o 
   5   5   1      227.75      243.50     11.02 o 
  -5   6   1       44.76       54.40     18.04 o 
  -4   6   1     1300.02     1235.83     22.48 o 
  -3   6   1     2195.76     2228.30     38.53 o 
  -2   6   1      172.77      188.54     15.76 o 
  -1   6   1     1588.48     1656.11     18.95 o 
   0   6   1      146.98      147.89     15.24 o 
   1   6   1     6138.11     6361.18     81.74 o 
   2   6   1       91.26       90.87     10.68 o 
   3   6   1     3517.54     3771.12     31.74 o 
   4   6   1      834.82      872.47     14.95 o 
   5   6   1      204.19      184.35     10.66 o 
   6   6   1      222.22      205.36     10.65 o 
  -6   7   1      158.39      186.54     19.61 o 
  -5   7   1      716.60      705.08     25.61 o 
  -4   7   1      330.00      312.20     22.55 o 
  -3   7   1     1220.03     1164.77     29.81 o 
  -2   7   1     4692.40     4723.11     42.90 o 
  -1   7   1      157.82      144.88     12.24 o 
   0   7   1      416.66      413.50     11.09 o 
   1   7   1      128.61      144.59      9.01 o 
   2   7   1      780.95      787.47     14.88 o 
   3   7   1       86.99       97.75      8.42 o 
   4   7   1     1407.63     1429.40     20.44 o 
   5   7   1     1189.01     1201.15     18.79 o 
   6   7   1       54.70       58.64     10.00 o 
   7   7   1      479.95      492.56     24.14 o 
  -7   8   1       62.58       57.95     18.33 o 
  -6   8   1      304.50      297.80     22.11 o 
  -5   8   1       69.77       56.33     14.64 o 
  -4   8   1      184.81      243.49     21.47 o 
  -3   8   1      195.33      176.93     28.06 o 
  -2   8   1     1691.70     1681.18     21.44 o 
  -1   8   1      160.11      172.74     13.02 o 
   0   8   1      496.35      506.58     12.70 o 
   1   8   1      516.78      539.34     13.30 o 
   2   8   1      746.64      717.82     15.27 o 
   3   8   1        1.46       -3.57      5.89 o 
   4   8   1     1653.38     1621.70     23.20 o 
   5   8   1      678.40      707.30     16.04 o 
   6   8   1      150.81      173.67     14.85 o 
   7   8   1       50.51       48.91     16.91 o 
   8   8   1      989.65      931.81     33.86 o 
  -8   9   1      319.68      343.78     24.66 o 
  -7   9   1      191.34      228.07     25.28 o 
  -6   9   1      289.36      344.00     84.68 o 
  -5   9   1      378.13      360.13     22.59 o 
  -4   9   1      457.08      432.61     25.64 o 
  -3   9   1       23.68       19.82      8.53 o 
  -2   9   1      409.93      407.21     16.03 o 
  -1   9   1       73.88       85.54      8.98 o 
   0   9   1       51.51       63.83      8.50 o 
   1   9   1      322.83      318.23     11.81 o 
   2   9   1      296.53      273.51     12.32 o 
   3   9   1      448.53      425.70     13.74 o 
   4   9   1       15.00        4.40      7.79 o 
   5   9   1      105.18      138.79     16.69 o 
   6   9   1       30.85       15.80     14.77 o 
   7   9   1      238.32      309.18     26.71 o 
   8   9   1       61.13       74.72     20.34 o 
   9   9   1      139.54      170.06     31.80 o 
  -9  10   1      170.92      193.57     27.98 o 
  -8  10   1       76.33       62.98     22.03 o 
  -7  10   1      765.38      690.50     31.69 o 
  -6  10   1       87.32       69.34     20.62 o 
  -5  10   1       28.99       38.15     18.04 o 
  -4  10   1      311.99      312.51     21.83 o 
  -3  10   1       71.77       72.77     16.42 o 
  -2  10   1       93.46      119.69     18.52 o 
  -1  10   1       21.19        9.27      9.16 o 
   0  10   1      102.17      114.86     13.02 o 
   1  10   1      460.03      457.94     14.37 o 
   2  10   1      215.15      237.40     11.89 o 
   3  10   1      205.36      230.50     16.99 o 
   4  10   1      177.94      214.75     17.40 o 
   5  10   1      782.84      817.82     23.33 o 
   6  10   1       73.72       60.54     18.23 o 
   7  10   1      155.74      172.59     24.17 o 
   8  10   1       64.90       65.58     24.02 o 
   9  10   1      206.62      243.25     47.21 o 
  10  10   1       14.66       20.60     21.25 o 
 -10  11   1        0.44       -2.58     22.71 o 
  -9  11   1      281.14      312.64     33.96 o 
  -8  11   1       20.13        7.22     20.32 o 
  -7  11   1       74.75       27.50     29.44 o 
  -6  11   1      157.85      125.88     23.11 o 
  -5  11   1        0.60      -16.68     15.42 o 
  -4  11   1     1503.61     1491.34     42.86 o 
  -3  11   1      438.49      475.60     27.38 o 
  -2  11   1      484.83      512.84     27.36 o 
  -1  11   1        9.78       19.31     16.06 o 
   0  11   1      310.80      304.30     20.59 o 
   1  11   1       20.02       14.61     15.69 o 
   2  11   1      126.25      132.28     15.29 o 
   3  11   1      281.60      286.68     17.40 o 
   4  11   1      442.55      421.72     18.56 o 
   5  11   1      117.38      111.66     16.30 o 
   6  11   1      143.63      180.66     23.92 o 
   7  11   1       48.67       51.53     19.99 o 
   8  11   1       11.57       12.04     17.45 o 
   9  11   1       27.68       13.73     21.05 o 
  10  11   1       37.48        0.55     36.31 o 
  11  11   1        1.80       -9.67     22.90 o 
 -10  12   1       14.79       -2.20     22.47 o 
  -9  12   1       40.45       47.35     24.15 o 
  -8  12   1       23.52       -1.91     19.50 o 
  -7  12   1       45.75       18.87     20.48 o 
  -6  12   1        5.34      -12.34     18.77 o 
  -5  12   1       71.73       48.57     20.50 o 
  -4  12   1      191.80      188.36     33.13 o 
  -3  12   1        5.11      -19.72     14.84 o 
  -2  12   1       13.46       16.04     19.06 o 
  -1  12   1      229.92      323.84     50.41 o 
   0  12   1      212.06      248.69     26.57 o 
   1  12   1      618.84      651.44     29.24 o 
   2  12   1      275.22      309.75     18.45 o 
   3  12   1      137.73      150.31     21.41 o 
   4  12   1      330.09      309.64     22.83 o 
   5  12   1       40.55       30.21     24.43 o 
   6  12   1       74.77       53.98     27.67 o 
   7  12   1        1.97      -25.00     24.16 o 
   8  12   1       57.55       37.82     21.88 o 
   9  12   1       27.43       13.20     21.96 o 
  10  12   1       21.38       -4.36     22.17 o 
  -9  13   1       18.07       32.33     25.11 o 
  -8  13   1       52.90       52.89     23.59 o 
  -7  13   1       24.05        9.68     19.40 o 
  -6  13   1      126.42      124.68     55.78 o 
  -5  13   1        0.99       -6.26     17.96 o 
  -4  13   1       46.86       12.17     18.68 o 
  -3  13   1       77.84       63.07     21.12 o 
  -2  13   1       92.19       92.78     21.99 o 
  -1  13   1        4.98      -15.66     15.83 o 
   0  13   1      184.42      207.09     34.21 o 
   1  13   1      164.90      160.56     23.17 o 
   2  13   1       53.73       43.54     18.21 o 
   3  13   1       63.53      103.10     34.15 o 
   4  13   1      508.97      530.43     28.82 o 
   5  13   1       89.21       96.47     30.02 o 
   7  13   1       32.57       32.03     29.29 o 
   8  13   1       47.42       16.32     33.42 o 
   9  13   1        1.06      -12.89     28.59 o 
  -7  14   1       14.25       -8.50     20.09 o 
  -6  14   1       18.99        3.94     19.04 o 
  -5  14   1       72.72       25.09     18.43 o 
  -4  14   1       15.61       -0.32     18.39 o 
  -3  14   1       45.26       35.98     19.66 o 
  -2  14   1       56.69       67.00     22.25 o 
  -1  14   1        1.23      -23.54     15.69 o 
   0  14   1       27.72       49.13     20.79 o 
   1  14   1       38.96       26.22     17.97 o 
   2  14   1       25.29      -13.54     28.05 o 
   3  14   1       54.55       10.15     29.87 o 
   4  14   1       82.71      106.58     36.12 o 
   6  14   1        6.97      -19.22     28.09 o 
   7  14   1        2.28      -12.54     27.17 o 
  -5  15   1       28.86        2.82     20.41 o 
  -4  15   1       11.36      -23.71     17.28 o 
  -3  15   1        3.70        6.96     19.78 o 
  -2  15   1       16.52      -20.57     17.88 o 
  -1  15   1        8.21        6.50     20.15 o 
   0  15   1       71.02       91.23     23.71 o 
   1  15   1       28.77       38.74     34.30 o 
   2  15   1       20.45       36.39     33.38 o 
   3  15   1       15.59        7.99     32.57 o 
  -1  16   1       28.31       26.14     22.79 o 
   0  16   1       19.03        2.89     35.11 o 
   1  16   1       59.06       80.69     40.13 o 
   0   1   2     1985.24     1854.69     27.67 o 
   1   1   2     1628.47     1600.71     23.50 o 
  -1   2   2    17609.24    17590.87    145.43 o 
   0   2   2    18216.32    18344.11    328.16 o 
   1   2   2     1971.18     1963.11     19.50 o 
   2   2   2     1172.82     1103.02     10.80 o 
  -2   3   2      769.29      707.82     11.23 o 
  -1   3   2     5036.62     5066.99     68.18 o 
   0   3   2     7570.32     7706.16     83.80 o 
   1   3   2     1074.47     1079.52     12.35 o 
   2   3   2     5708.82     5657.59     80.35 o 
   3   3   2     1597.80     1609.37     18.64 o 
  -3   4   2     3894.58     3932.39     76.29 o 
  -2   4   2     1386.91     1355.24     24.72 o 
  -1   4   2     8987.31     9200.74     75.71 o 
   0   4   2     4014.46     4062.82     45.30 o 
   1   4   2      175.47      170.63      6.31 o 
   2   4   2     4383.46     4298.06     33.14 o 
   3   4   2      429.63      432.13     11.43 o 
   4   4   2      944.57      924.15     13.00 o 
  -4   5   2     1179.38     1261.49     30.90 o 
  -3   5   2      218.25      226.31     22.11 o 
  -2   5   2     4753.13     5022.72     57.30 o 
  -1   5   2     1573.89     1583.80     21.35 o 
   0   5   2      284.55      291.55      9.02 o 
   1   5   2     1387.15     1369.51     16.89 o 
   2   5   2     1068.62     1075.44     21.77 o 
   3   5   2      698.05      669.87     14.79 o 
   4   5   2     1464.65     1469.56     16.99 o 
   5   5   2     1948.96     2080.58     26.91 o 
  -5   6   2      409.66      411.33     16.88 o 
  -4   6   2      877.00      881.74     25.44 o 
  -3   6   2     1078.43     1082.30     26.96 o 
  -2   6   2     1285.97     1287.67     28.68 o 
  -1   6   2     2662.00     2702.66     30.33 o 
   0   6   2     6038.01     6232.64     60.07 o 
   1   6   2     5913.49     6187.03     60.55 o 
   2   6   2        6.03        2.25      4.95 o 
   3   6   2      242.98      232.61      8.80 o 
   4   6   2     1414.01     1538.23     52.87 o 
   5   6   2       59.19       81.11     10.16 o 
   6   6   2       56.74       61.23     11.86 o 
  -6   7   2      198.71      202.14     20.04 o 
  -5   7   2      777.53      816.35     27.44 o 
  -4   7   2       75.54       86.98     14.66 o 
  -3   7   2      832.35      875.81     26.18 o 
  -2   7   2     5110.99     5140.60     50.25 o 
  -1   7   2     1176.28     1193.59     18.20 o 
   0   7   2      526.72      533.51     12.82 o 
   1   7   2      666.59      623.14     13.69 o 
   2   7   2     1028.31     1058.32     17.31 o 
   3   7   2      260.78      220.66      9.50 o 
   4   7   2      135.74      129.42      9.26 o 
   5   7   2       56.53       39.91      9.17 o 
   6   7   2      347.23      328.70     13.64 o 
   7   7   2      346.10      330.90     20.96 o 
  -7   8   2     1014.71      981.64     41.48 o 
  -6   8   2      298.77      293.68     23.12 o 
  -5   8   2       26.90       13.52     12.78 o 
  -4   8   2      163.79      176.28     22.42 o 
  -3   8   2       26.45       28.45     13.10 o 
  -2   8   2     1172.75     1085.57     24.47 o 
  -1   8   2      110.88      110.48      9.45 o 
   0   8   2      228.54      219.28      9.91 o 
   1   8   2      741.46      733.23     15.54 o 
   2   8   2       99.05      115.06      9.59 o 
   3   8   2       32.24       51.18      8.05 o 
   4   8   2     1559.13     1602.79     23.06 o 
   5   8   2       75.49       76.45     12.06 o 
   6   8   2      232.86      250.44     23.10 o 
   7   8   2       28.50       24.01     15.94 o 
   8   8   2      429.86      445.35     29.48 o 
  -8   9   2       19.74       15.27     17.96 o 
  -7   9   2      612.71      588.58     67.16 o 
  -6   9   2       87.70      107.29     20.94 o 
  -5   9   2      389.91      392.66     23.62 o 
  -4   9   2      314.11      293.45     20.67 o 
  -3   9   2       13.63       12.95      8.98 o 
  -2   9   2      216.27      210.87     10.90 o 
  -1   9   2      467.12      428.45     13.15 o 
   0   9   2      499.37      489.75     14.02 o 
   1   9   2       20.89        8.93      7.20 o 
   2   9   2       47.28       43.90      8.60 o 
   3   9   2      169.55      204.92     15.99 o 
   4   9   2      321.93      324.23     15.26 o 
   5   9   2       44.70       34.30     11.72 o 
   6   9   2      122.56      162.48     21.26 o 
   7   9   2      384.84      352.68     23.21 o 
   8   9   2       61.82       52.53     20.59 o 
   9   9   2       11.65        2.61     18.36 o 
  -9  10   2       46.29       54.82     22.50 o 
  -8  10   2       60.21       74.79     22.36 o 
  -7  10   2      684.37      626.73     31.36 o 
  -6  10   2      169.83      215.36     37.91 o 
  -5  10   2     1289.10     1276.56     78.37 o 
  -4  10   2       74.94       94.47     19.29 o 
  -3  10   2      700.74      682.65     27.79 o 
  -2  10   2      246.97      234.14     18.39 o 
  -1  10   2      139.41      144.41     13.83 o 
   0  10   2       77.13       68.60      9.81 o 
   1  10   2      101.22       98.50     10.79 o 
   2  10   2      358.85      336.83     13.38 o 
   3  10   2      582.34      574.51     16.64 o 
   4  10   2       91.42      106.49     14.57 o 
   5  10   2       18.02       15.10     12.44 o 
   6  10   2      114.00      139.97     21.87 o 
   7  10   2        0.02      -18.70     15.34 o 
   8  10   2      159.73      150.14     23.43 o 
   9  10   2       55.41       52.93     20.84 o 
  10  10   2      156.00      175.00     27.67 o 
 -10  11   2       17.84        5.12     21.93 o 
  -9  11   2      101.29       88.72     26.26 o 
  -8  11   2      105.77      109.41     25.27 o 
  -7  11   2      123.97      112.88     52.25 o 
  -6  11   2       61.05       32.51     18.99 o 
  -5  11   2       18.36       12.60     16.88 o 
  -4  11   2      422.57      411.73     26.22 o 
  -3  11   2      592.40      561.54     28.63 o 
  -2  11   2     2082.61     2139.25     49.00 o 
  -1  11   2     1901.60     1911.79     35.62 o 
   0  11   2      288.57      277.79     16.69 o 
   1  11   2       73.67       70.57     13.57 o 
   2  11   2        5.41       -9.41     10.12 o 
   3  11   2       26.15       35.04     12.59 o 
   4  11   2      279.92      296.34     16.86 o 
   5  11   2       27.27       19.07     16.74 o 
   6  11   2        3.82       -3.70     16.76 o 
   7  11   2      218.46      226.84     26.98 o 
   8  11   2       22.70       24.19     19.92 o 
   9  11   2      139.22       92.11     36.23 o 
  10  11   2       11.71       -3.56     21.86 o 
  11  11   2        1.21      -30.72     20.48 o 
 -10  12   2        7.94       -9.25     23.42 o 
  -9  12   2      153.91      187.22     52.77 o 
  -8  12   2       27.41       -4.69     21.04 o 
  -7  12   2       23.35       -7.23     18.92 o 
  -6  12   2       51.54       61.37     21.62 o 
  -5  12   2       61.72       45.94     26.97 o 
  -4  12   2      144.64      138.80     23.25 o 
  -3  12   2      143.15      124.31     22.08 o 
  -2  12   2      313.12      331.24     28.93 o 
  -1  12   2      251.95      298.31     26.89 o 
   0  12   2      658.38      623.08     28.88 o 
   1  12   2      412.50      400.14     19.81 o 
   2  12   2      113.91      103.50     15.45 o 
   3  12   2      208.88      256.96     25.82 o 
   4  12   2       98.29       99.26     21.28 o 
   5  12   2      114.09      105.03     29.83 o 
   6  12   2      230.20      187.22     37.43 o 
   7  12   2       85.35       66.18     22.28 o 
   8  12   2       18.53       -9.53     19.54 o 
   9  12   2       34.71       -5.00     21.23 o 
  10  12   2        8.59      -15.14     22.86 o 
  -9  13   2       80.94       84.95     26.79 o 
  -8  13   2        4.93        8.61     21.48 o 
  -7  13   2       13.70       -8.18     23.19 o 
  -6  13   2        4.71      -19.80     17.88 o 
  -5  13   2       46.51       38.66     19.40 o 
  -4  13   2       41.06       45.82     19.83 o 
  -3  13   2       67.99       57.29     20.80 o 
  -2  13   2       32.67       18.72     18.02 o 
  -1  13   2      129.82      160.58     24.41 o 
   0  13   2      107.41      139.80     22.29 o 
   1  13   2       80.40       81.35     19.11 o 
   2  13   2       16.57       34.50     29.71 o 
   3  13   2      409.37      377.47     25.88 o 
   4  13   2      496.65      548.18     34.77 o 
   5  13   2       40.23       14.28     26.66 o 
   6  13   2      105.38       21.80     27.94 o 
   7  13   2      165.40      164.81     38.66 o 
   8  13   2       45.76       24.54     30.99 o 
   9  13   2        3.82       -2.70     31.26 o 
  -7  14   2        8.16      -14.08     18.23 o 
  -6  14   2        9.19       -7.68     17.57 o 
  -5  14   2       17.61       -5.22     17.03 o 
  -4  14   2       44.18       26.00     18.14 o 
  -3  14   2       15.88       14.57     18.06 o 
  -2  14   2       49.50       43.74     20.42 o 
  -1  14   2        8.60        2.10     18.80 o 
   0  14   2       63.82       52.13     20.36 o 
   1  14   2       59.90       31.18     30.99 o 
   2  14   2        0.75      -32.57     25.27 o 
   3  14   2      118.00      155.39     39.67 o 
   5  14   2        6.81      -11.27     25.24 o 
   6  14   2        7.65      -31.06     25.47 o 
   7  14   2      131.25      144.86     38.24 o 
  -5  15   2      124.78       77.41     58.25 o 
  -4  15   2        4.52       -3.54     18.72 o 
  -3  15   2       64.44       51.52     29.21 o 
  -2  15   2       21.21        2.48     19.69 o 
  -1  15   2        2.44       -0.32     20.11 o 
   0  15   2        2.74      -28.07     18.88 o 
   1  15   2       48.18       74.63     36.43 o 
   2  15   2       74.37       74.28     36.81 o 
   3  15   2       50.13       48.08     33.96 o 
   0  16   2       10.13      -47.64     31.76 o 
   0   1   3    10630.39    10144.49    101.10 o 
   1   1   3     3756.94     3480.66     33.02 o 
  -1   2   3     4869.41     4603.10     73.26 o 
   0   2   3     7455.39     7679.46     83.62 o 
   1   2   3     9134.38     9046.68    184.83 o 
   2   2   3     1887.52     1747.65     19.10 o 
  -2   3   3      418.45      429.30      9.28 o 
  -1   3   3     7506.71     7462.40    166.83 o 
   0   3   3     4930.64     4747.75     64.25 o 
   1   3   3     4454.49     4391.87     37.94 o 
   2   3   3      266.12      273.73      6.92 o 
   3   3   3     1415.62     1399.27     19.32 o 
  -3   4   3      958.41     1000.82     15.01 o 
  -2   4   3      108.42      131.46     11.61 o 
  -1   4   3     2496.07     2575.79     56.11 o 
   0   4   3     1521.95     1527.15     25.84 o 
   1   4   3     1910.88     1840.42     51.60 o 
   2   4   3     1061.52     1087.95     14.17 o 
   3   4   3      105.56       96.09      9.92 o 
   4   4   3      886.14      841.66     15.34 o 
  -4   5   3     1942.81     2002.80     23.57 o 
  -3   5   3      455.10      414.86     17.71 o 
  -2   5   3     5509.69     5343.24     64.85 o 
  -1   5   3      830.23      822.62     21.06 o 
   0   5   3      294.06      307.16     20.33 o 
   1   5   3      192.69      184.66      7.66 o 
   2   5   3     1152.60     1151.82     24.55 o 
   3   5   3     1535.71     1512.89     17.87 o 
   4   5   3      639.69      629.06     11.21 o 
   5   5   3       90.14      136.74     19.62 o 
  -5   6   3      657.83      619.51     18.41 o 
  -4   6   3      492.45      473.31     20.26 o 
  -3   6   3     1833.78     1864.58     36.01 o 
  -2   6   3      309.20      336.95     25.02 o 
  -1   6   3      984.62     1001.38     23.67 o 
   0   6   3      322.40      315.21     11.87 o 
   1   6   3     2916.58     2982.14     28.71 o 
   2   6   3       39.62       38.69      6.47 o 
   3   6   3      943.87      990.67     15.85 o 
   4   6   3      705.20      692.86     16.70 o 
   5   6   3       51.51       35.90      8.60 o 
   6   6   3      339.25      318.57     19.27 o 
  -6   7   3     1083.44     1085.00     32.50 o 
  -5   7   3      142.03      149.90     17.90 o 
  -4   7   3      692.25      723.36     59.89 o 
  -3   7   3      299.99      271.49     17.29 o 
  -2   7   3       94.30       90.86     10.86 o 
  -1   7   3      805.81      763.98     17.95 o 
   0   7   3      632.26      674.48     14.67 o 
   1   7   3      604.56      577.29     13.67 o 
   2   7   3      346.53      307.76     10.79 o 
   3   7   3      123.83      149.42      9.80 o 
   4   7   3      517.76      517.82     12.92 o 
   5   7   3      136.17      154.94     22.19 o 
   6   7   3      228.61      262.98     27.49 o 
   7   7   3      402.78      368.37     22.95 o 
  -7   8   3      266.94      283.51     26.85 o 
  -6   8   3        2.02      -19.06     12.71 o 
  -5   8   3      216.78      264.84     23.10 o 
  -4   8   3      341.75      356.63     27.80 o 
  -3   8   3      887.83      905.10     59.62 o 
  -2   8   3     1679.26     1670.92     27.69 o 
  -1   8   3      602.92      622.86     20.70 o 
   0   8   3     1297.45     1297.84     21.10 o 
   1   8   3      259.50      252.49     11.01 o 
   2   8   3      263.01      251.00     10.73 o 
   3   8   3       36.63       58.41      8.33 o 
   4   8   3      747.85      729.57     21.11 o 
   5   8   3      681.97      668.70     19.41 o 
   6   8   3      354.79      347.70     21.76 o 
   7   8   3       57.99       64.51     18.51 o 
   8   8   3       57.99       51.87     19.07 o 
  -8   9   3      359.29      359.35     30.95 o 
  -7   9   3       49.60       43.87     18.22 o 
  -6   9   3      196.90      203.82     24.55 o 
  -5   9   3      108.11       94.79     18.57 o 
  -4   9   3       47.85       42.88     15.71 o 
  -3   9   3      171.96      171.25     14.55 o 
  -2   9   3      349.89      314.20     14.57 o 
  -1   9   3      375.57      326.22     12.55 o 
   0   9   3      179.37      191.57     11.25 o 
   1   9   3      213.50      204.48     14.72 o 
   2   9   3       70.55       66.23      9.40 o 
   3   9   3       47.90       55.76      9.00 o 
   4   9   3        6.31        9.28     10.22 o 
   5   9   3       18.11       17.35     10.89 o 
   6   9   3      138.52      145.58     27.51 o 
   7   9   3       38.67       26.24     17.65 o 
   8   9   3      105.48       86.10     29.56 o 
   9   9   3      348.48      337.47     33.80 o 
  -9  10   3      188.45      195.55     27.76 o 
  -8  10   3      436.09      474.81     34.21 o 
  -7  10   3      285.42      327.32     29.83 o 
  -6  10   3       57.49       51.72     18.76 o 
  -5  10   3      601.98      580.41     29.31 o 
  -4  10   3      266.68      291.45     26.39 o 
  -3  10   3      111.20       90.47     18.70 o 
  -2  10   3      189.06      214.16     16.47 o 
  -1  10   3      641.44      657.32     17.17 o 
   0  10   3      408.83      395.80     14.37 o 
   1  10   3       82.91      112.07     11.35 o 
   2  10   3       21.67       12.48      8.48 o 
   3  10   3      119.28      170.39     19.86 o 
   4  10   3      144.61      162.73     16.92 o 
   5  10   3      867.16      927.14     44.41 o 
   6  10   3       13.94       14.70     15.84 o 
   7  10   3      339.33      344.38     35.10 o 
   8  10   3       15.12        5.88     17.08 o 
   9  10   3      174.17      190.78     28.55 o 
  10  10   3       43.45       46.09     24.23 o 
 -10  11   3       22.00      -29.51     21.50 o 
  -9  11   3       24.31        4.10     20.62 o 
  -8  11   3       18.91       12.01     25.18 o 
  -7  11   3       62.75       46.29     20.38 o 
  -6  11   3      107.12       99.70     22.74 o 
  -5  11   3      137.12      125.53     34.77 o 
  -4  11   3       31.04       27.74     18.13 o 
  -3  11   3      171.45      216.74     27.11 o 
  -2  11   3     1270.02     1293.08     30.26 o 
  -1  11   3      699.88      663.63     23.03 o 
   0  11   3      150.63      180.31     16.79 o 
   1  11   3      137.53      158.86     15.83 o 
   2  11   3       34.62       13.32      9.52 o 
   3  11   3       17.80        5.27     11.56 o 
   4  11   3       88.77      108.97     16.34 o 
   5  11   3      144.23      188.04     23.85 o 
   6  11   3      119.42      131.81     32.76 o 
   7  11   3      142.84      178.46     31.74 o 
   8  11   3      225.23      329.88     31.29 o 
   9  11   3       96.02       59.74     22.90 o 
  10  11   3       19.30        5.47     21.11 o 
  11  11   3       27.70       17.36     23.38 o 
 -10  12   3       57.37       44.81     31.80 o 
  -9  12   3       54.93       22.52     22.80 o 
  -8  12   3       10.94      -23.86     17.41 o 
  -7  12   3       27.50       -8.92     18.73 o 
  -6  12   3        2.98       -7.11     16.97 o 
  -5  12   3      163.31      120.71     22.90 o 
  -4  12   3       23.35       -3.43     16.57 o 
  -3  12   3      184.57      224.80     26.51 o 
  -2  12   3      128.39      141.91     22.30 o 
  -1  12   3      134.18      181.22     23.20 o 
   0  12   3      123.00      147.51     16.93 o 
   1  12   3       74.78       82.49     14.99 o 
   2  12   3      109.35      198.80     42.04 o 
   3  12   3      233.25      278.58     26.65 o 
   4  12   3       52.46       86.61     20.60 o 
   5  12   3       30.95       -5.50     16.63 o 
   6  12   3       13.37      -24.05     16.84 o 
   7  12   3      108.07      118.76     25.20 o 
   8  12   3       15.92       -4.88     20.80 o 
   9  12   3        5.07      -12.04     33.20 o 
  10  12   3       40.45       22.26     24.04 o 
  -9  13   3       42.84       28.63     23.63 o 
  -8  13   3       10.45        0.29     19.42 o 
  -7  13   3       30.96       11.95     23.58 o 
  -6  13   3       78.79       57.02     35.58 o 
  -5  13   3       27.14        9.68     17.53 o 
  -4  13   3       81.16       77.86     21.65 o 
  -3  13   3       97.95      104.01     22.05 o 
  -2  13   3        8.25       -7.14     15.63 o 
  -1  13   3      234.47      255.12     27.39 o 
   0  13   3       39.84       49.78     19.70 o 
   1  13   3       77.64       85.31     20.52 o 
   2  13   3      504.38      483.14     27.53 o 
   3  13   3       61.99       56.80     19.84 o 
   4  13   3      265.22      264.32     40.94 o 
   5  13   3       68.98      162.18     37.12 o 
   6  13   3       45.17       56.03     31.33 o 
   7  13   3       61.59       56.92     33.11 o 
   8  13   3       30.75       28.25     33.73 o 
   9  13   3       32.60       61.70     36.31 o 
  -7  14   3       30.99       30.35     20.76 o 
  -6  14   3        1.06       -0.25     17.66 o 
  -5  14   3       80.98       40.17     31.33 o 
  -4  14   3        7.37        4.87     18.50 o 
  -3  14   3      195.12      186.53     49.10 o 
  -2  14   3       27.73       36.27     19.74 o 
  -1  14   3       33.18       26.70     19.58 o 
   0  14   3       11.83      -10.19     16.59 o 
   1  14   3        8.11       -7.72     28.48 o 
   2  14   3       42.72       88.98     35.62 o 
   3  14   3       35.99       42.10     33.03 o 
   4  14   3        8.26      -10.03     25.43 o 
   5  14   3       26.56       33.73     31.49 o 
   6  14   3       84.43       57.69     33.42 o 
  -5  15   3        3.17      -19.54     16.66 o 
  -4  15   3      109.49      102.07     57.69 o 
  -3  15   3       47.10       32.02     28.01 o 
  -2  15   3        9.81       17.57     21.04 o 
  -1  15   3       10.58      -11.36     18.43 o 
   0  15   3       45.59       68.14     36.23 o 
   1  15   3       11.09      -16.09     31.29 o 
   2  15   3       21.77       13.85     31.72 o 
   3  15   3        8.01      -13.00     29.91 o 
   0   1   4    14293.45    13953.66    137.02 o 
   1   1   4     1729.03     1655.27     35.00 o 
  -1   2   4     3213.50     3090.83     50.82 o 
   0   2   4     1134.19     1077.16     27.55 o 
   1   2   4     9933.72     9527.34    250.91 o 
   2   2   4      555.23      520.75     19.35 o 
  -2   3   4      745.46      735.99     20.65 o 
  -1   3   4      990.39      990.16     23.00 o 
   0   3   4     4913.00     4788.35     73.70 o 
   1   3   4     2473.78     2462.64     43.30 o 
   2   3   4     1056.50      994.78     17.60 o 
   3   3   4     1685.45     1690.04     20.77 o 
  -3   4   4      902.39      889.09     24.18 o 
  -2   4   4      235.91      205.80      7.83 o 
  -1   4   4     3641.90     3640.03     97.47 o 
   0   4   4      882.27      921.66     17.29 o 
   1   4   4      545.63      567.62     12.76 o 
   2   4   4      535.76      505.42     10.57 o 
   3   4   4      865.98      848.08     12.95 o 
   4   4   4     2142.15     2148.69     44.17 o 
  -4   5   4      109.78      118.00      8.31 o 
  -3   5   4     3797.42     4099.27    163.24 o 
  -2   5   4     2964.65     3192.90    161.29 o 
  -1   5   4     2926.78     3103.76    142.85 o 
   0   5   4      967.16      981.40     19.21 o 
   1   5   4     2003.54     1956.83     28.94 o 
   2   5   4      404.81      401.37     10.51 o 
   3   5   4      932.53      914.96     14.69 o 
   4   5   4     1192.24     1227.40     15.97 o 
   5   5   4       54.74       52.51     12.87 o 
  -5   6   4      391.27      344.30     37.29 o 
  -4   6   4      190.22      218.11     18.29 o 
  -3   6   4      813.59      786.72     24.25 o 
  -2   6   4     1680.03     1680.57     46.59 o 
  -1   6   4     1231.66     1254.60     33.20 o 
   0   6   4     6293.15     6739.27    106.29 o 
   1   6   4      753.87      763.55     15.08 o 
   2   6   4       64.28       81.15      7.98 o 
   3   6   4      622.38      587.84     13.13 o 
   4   6   4      561.36      546.63     12.33 o 
   5   6   4       37.11       45.70      9.74 o 
   6   6   4     1076.33     1084.23     69.21 o 
  -6   7   4      768.87      784.45     29.19 o 
  -5   7   4       32.27       22.43     12.95 o 
  -4   7   4       48.31       43.10     15.18 o 
  -3   7   4      756.22      737.17     27.22 o 
  -2   7   4      822.00      829.97     25.90 o 
  -1   7   4     2444.15     2493.44     33.25 o 
   0   7   4       60.05       52.85      9.78 o 
   1   7   4      276.37      284.14     10.86 o 
   2   7   4      591.74      566.17     14.00 o 
   3   7   4     1978.22     2094.55     26.41 o 
   4   7   4      101.54      113.28      9.97 o 
   5   7   4      102.66      135.78     16.64 o 
   6   7   4      618.39      619.66     26.18 o 
   7   7   4      519.30      537.66     25.89 o 
  -7   8   4      324.65      327.73     26.52 o 
  -6   8   4       71.89       60.86     20.88 o 
  -5   8   4      165.68      200.21     21.12 o 
  -4   8   4      148.38      177.83     20.15 o 
  -3   8   4      981.42      948.84     31.89 o 
  -2   8   4      664.72      662.29     18.93 o 
  -1   8   4      252.81      239.16     12.71 o 
   0   8   4      235.66      215.36     10.74 o 
   1   8   4      136.23      137.62     10.87 o 
   2   8   4      476.42      480.05     14.09 o 
   3   8   4      404.06      395.23     12.98 o 
   4   8   4       30.07       28.62     10.12 o 
   5   8   4     1116.42     1115.57     24.57 o 
   6   8   4      284.53      289.74     27.22 o 
   7   8   4       69.82       67.19     19.14 o 
   8   8   4      115.97      137.75     23.85 o 
  -8   9   4      151.15      163.48     25.36 o 
  -7   9   4       38.91       26.83     17.61 o 
  -6   9   4       59.97       44.80     19.60 o 
  -5   9   4       96.74      101.88     20.01 o 
  -4   9   4       46.19       29.34     14.40 o 
  -3   9   4      515.55      479.83     17.75 o 
  -2   9   4      229.52      224.34     14.36 o 
  -1   9   4      178.13      211.65     14.12 o 
   0   9   4       78.10       87.16     10.11 o 
   1   9   4      109.09      124.22     12.45 o 
   2   9   4      320.67      319.72     12.96 o 
   3   9   4      614.24      633.81     17.00 o 
   4   9   4      428.69      434.91     17.50 o 
   5   9   4      257.28      278.70     21.62 o 
   6   9   4       19.20        4.30     15.89 o 
   7   9   4        6.67      -22.59     15.06 o 
   8   9   4       13.06      -20.93     18.10 o 
   9   9   4      150.59      170.75     26.66 o 
  -9  10   4       32.88       36.08     22.64 o 
  -8  10   4      354.56      309.77     30.02 o 
  -7  10   4      227.21      245.96     27.91 o 
  -6  10   4      167.75      195.51     30.70 o 
  -5  10   4       28.85        7.61     16.53 o 
  -4  10   4      840.89      854.70     32.94 o 
  -3  10   4      272.67      303.60     26.34 o 
  -2  10   4      432.28      422.32     15.30 o 
  -1  10   4       26.28       27.45      9.20 o 
   0  10   4      563.77      511.67     17.80 o 
   1  10   4        2.98       -8.63      8.10 o 
   2  10   4      116.55      131.06     12.13 o 
   3  10   4       16.93        5.80     10.77 o 
   4  10   4      214.17      289.73     29.09 o 
   5  10   4      578.27      553.17     46.11 o 
   6  10   4      143.64      184.08     23.33 o 
   7  10   4      106.21      127.71     23.52 o 
   8  10   4       47.58       45.78     21.18 o 
   9  10   4       63.00       55.68     23.37 o 
  10  10   4      242.06      326.61     41.96 o 
 -10  11   4        1.25       11.96     23.79 o 
  -9  11   4      118.51      112.69     26.53 o 
  -8  11   4       43.12       22.75     34.46 o 
  -7  11   4      332.68      289.00     73.59 o 
  -6  11   4       54.17       55.33     50.80 o 
  -5  11   4      271.73      307.32     84.80 o 
  -4  11   4      440.11      450.85     34.36 o 
  -3  11   4      997.90      992.10     74.24 o 
  -2  11   4      175.31      172.33     17.63 o 
  -1  11   4        5.72        0.72     11.93 o 
   0  11   4      190.31      196.64     17.39 o 
   1  11   4      195.42      235.27     16.00 o 
   2  11   4       58.04       47.79     17.39 o 
   3  11   4      264.66      302.19     17.71 o 
   4  11   4      146.54      170.41     18.48 o 
   5  11   4       81.51      107.63     29.29 o 
   6  11   4       16.58       -2.70     17.94 o 
   7  11   4      105.73      124.89     23.09 o 
   8  11   4       86.89      122.89     26.07 o 
   9  11   4      220.78      288.01     32.94 o 
  10  11   4       29.72        4.63     23.65 o 
  11  11   4        8.61      -12.92     41.38 o 
 -10  12   4        2.14       -5.27     28.09 o 
  -9  12   4       37.69       27.23     24.79 o 
  -8  12   4       32.84       11.27     20.48 o 
  -7  12   4       34.32        4.76     18.90 o 
  -6  12   4       25.80        9.07     18.14 o 
  -5  12   4       37.64       15.74     19.18 o 
  -4  12   4      158.93      151.44     29.85 o 
  -3  12   4       27.13        8.44     17.54 o 
  -2  12   4       67.63       44.46     18.57 o 
  -1  12   4      386.44      381.08     25.80 o 
   0  12   4       18.70       49.45     13.53 o 
   1  12   4       83.57       63.68     14.11 o 
   2  12   4       96.12      136.31     21.94 o 
   3  12   4      451.93      443.55     26.47 o 
   4  12   4      439.48      433.43     26.44 o 
   5  12   4        0.10      -13.09     16.43 o 
   6  12   4        2.81       -2.49     19.23 o 
   7  12   4        4.12        2.86     20.20 o 
   8  12   4      155.94      195.82     29.71 o 
   9  12   4       36.91       25.88     23.99 o 
  10  12   4      134.45      203.78     45.80 o 
  -8  13   4       14.49        1.74     19.85 o 
  -7  13   4       19.27        3.68     18.92 o 
  -6  13   4       26.75       -1.00     17.51 o 
  -5  13   4        1.53      -17.53     15.74 o 
  -4  13   4        7.17      -11.37     17.29 o 
  -3  13   4       15.34       -4.01     16.92 o 
  -2  13   4      219.34      251.80     27.60 o 
  -1  13   4      211.87      248.84     27.05 o 
   0  13   4       28.87       -1.07     16.55 o 
   1  13   4       14.55       22.02     17.96 o 
   2  13   4      153.08      229.34     33.17 o 
   3  13   4      403.84      420.49     31.33 o 
   5  13   4      201.86      197.84     38.86 o 
   6  13   4       49.66       51.36     30.14 o 
   7  13   4       91.27       69.15     33.80 o 
   8  13   4       74.12       47.35     35.23 o 
  -7  14   4        2.22      -10.99     23.94 o 
  -6  14   4      118.08       59.59     55.68 o 
  -5  14   4        6.47       -3.58     16.27 o 
  -4  14   4      100.16       79.34     22.55 o 
  -3  14   4      147.99      165.38     40.94 o 
  -2  14   4       39.69       24.89     22.53 o 
  -1  14   4       26.98        7.11     19.40 o 
   0  14   4       21.43        7.76     28.94 o 
   1  14   4      100.06      100.52     34.96 o 
   2  14   4       39.46        6.21     29.36 o 
   3  14   4       30.89       14.86     19.84 o 
   4  14   4       17.37       -1.54     26.51 o 
   5  14   4       11.48       -2.16     28.09 o 
   6  14   4       27.65       11.54     29.33 o 
   7  14   4       61.39       51.13     37.93 o 
  -4  15   4       12.25       -8.97     18.88 o 
  -3  15   4       73.63       59.50     26.12 o 
  -2  15   4        9.82       11.84     21.60 o 
  -1  15   4      106.95       98.04     24.38 o 
   0  15   4       36.36       53.10     34.65 o 
   1  15   4       33.62       45.84     35.27 o 
   2  15   4        9.49       -3.13     31.95 o 
   0   1   5     1275.33     1242.82     32.10 o 
   1   1   5      589.69      577.69     22.77 o 
  -1   2   5      492.18      426.93     20.34 o 
   0   2   5      741.26      757.58     25.47 o 
   1   2   5     5760.94     5672.30     64.48 o 
   2   2   5     1908.68     1911.30     37.72 o 
  -2   3   5     1011.64     1004.08     17.17 o 
  -1   3   5      253.08      247.11     16.73 o 
   0   3   5      823.72      778.96     26.55 o 
   1   3   5      346.18      352.58     13.49 o 
   2   3   5      495.89      442.36     14.51 o 
   3   3   5       98.64       81.31      8.52 o 
  -3   4   5      255.19      219.83     14.34 o 
  -2   4   5      783.29      800.26     25.33 o 
  -1   4   5      829.01      799.12     28.73 o 
   0   4   5      605.61      599.61     14.64 o 
   1   4   5      174.15      158.45      8.79 o 
   2   4   5      933.12      974.18     17.07 o 
   3   4   5      215.04      205.71      7.93 o 
   4   4   5      303.99      297.75      8.73 o 
  -4   5   5      557.84      613.47     68.73 o 
  -3   5   5     1076.36     1062.71     18.04 o 
  -2   5   5     3660.79     3904.86     79.51 o 
  -1   5   5     1197.93     1204.01     41.02 o 
   0   5   5      715.98      755.85     19.25 o 
   1   5   5      543.33      581.29     14.71 o 
   2   5   5      274.94      266.62      9.54 o 
   3   5   5     1183.24     1235.01     40.97 o 
   4   5   5      586.30      554.65     16.51 o 
   5   5   5      132.51      159.65     12.36 o 
  -5   6   5       74.47       98.12     16.51 o 
  -4   6   5      546.05      551.99     22.17 o 
  -3   6   5      136.45      150.86     16.15 o 
  -2   6   5      652.94      622.37     22.43 o 
  -1   6   5      215.55      216.17     11.87 o 
   0   6   5      441.78      445.29     14.64 o 
   1   6   5      240.29      205.95     10.62 o 
   2   6   5      113.65      112.17     12.18 o 
   3   6   5     1410.70     1407.87     26.83 o 
   4   6   5      313.02      297.15     12.27 o 
   5   6   5      388.39      404.88     15.17 o 
   6   6   5       85.31       67.22     15.75 o 
  -6   7   5      224.00      234.64     28.54 o 
  -5   7   5      405.05      416.14     21.71 o 
  -4   7   5      178.20      188.02     19.79 o 
  -3   7   5      417.71      415.29     19.98 o 
  -2   7   5      152.31      188.31     38.47 o 
  -1   7   5     1924.17     1938.95     52.43 o 
   0   7   5      312.37      319.79     15.05 o 
   1   7   5      112.46      114.53      9.75 o 
   2   7   5       18.40       10.84      6.80 o 
   3   7   5      756.57      769.77     16.42 o 
   4   7   5       50.43       42.27     10.42 o 
   5   7   5      115.90      136.57     13.78 o 
   6   7   5      678.89      630.04     27.52 o 
   7   7   5      111.10      129.67     20.94 o 
  -7   8   5      266.79      309.20     28.65 o 
  -6   8   5       40.73       28.42     16.55 o 
  -5   8   5       10.26        0.42     12.74 o 
  -4   8   5      255.33      303.01     22.34 o 
  -3   8   5      693.79      651.39     26.49 o 
  -2   8   5      609.24      620.57     19.17 o 
  -1   8   5      379.94      409.73     27.21 o 
   0   8   5       91.20      119.02     13.76 o 
   1   8   5      629.84      632.59     24.01 o 
   2   8   5      720.88      687.35     22.45 o 
   3   8   5       60.03       85.22      9.95 o 
   4   8   5      153.40      170.12     15.45 o 
   5   8   5      522.12      482.63     34.40 o 
   6   8   5       39.19       53.10     17.95 o 
   7   8   5        9.07      -21.60     14.40 o 
   8   8   5      362.05      310.48     23.67 o 
  -8   9   5       42.76       49.36     20.09 o 
  -7   9   5       52.97       44.12     20.13 o 
  -6   9   5       58.09       73.94     20.89 o 
  -5   9   5      152.70      141.52     22.49 o 
  -4   9   5      345.46      353.43     22.50 o 
  -3   9   5      140.45      143.01     15.29 o 
  -2   9   5       27.17       11.59     10.57 o 
  -1   9   5       34.05       35.79     13.15 o 
   0   9   5       99.02      125.01     11.73 o 
   1   9   5      109.08      142.27     12.30 o 
   2   9   5      460.03      472.51     15.53 o 
   3   9   5      312.42      309.47     16.13 o 
   4   9   5      406.62      372.66     17.10 o 
   5   9   5      203.89      257.66     25.60 o 
   6   9   5       33.42       44.62     17.73 o 
   7   9   5       50.07       32.38     17.43 o 
   8   9   5       35.34       29.32     18.56 o 
   9   9   5      265.42      316.64     32.44 o 
  -9  10   5      153.11      168.68     28.79 o 
  -8  10   5      128.49      134.22     25.90 o 
  -7  10   5       62.12       61.65     28.54 o 
  -6  10   5      198.37      213.52     45.69 o 
  -5  10   5      229.45      221.35     26.33 o 
  -4  10   5       97.62       91.07     20.70 o 
  -3  10   5      136.27      116.57     15.79 o 
  -2  10   5      230.74      252.25     24.02 o 
  -1  10   5      125.25      133.97     12.96 o 
   0  10   5      250.34      252.21     23.23 o 
   1  10   5      158.76      169.31     13.66 o 
   2  10   5       92.43       80.30     11.60 o 
   3  10   5      202.05      286.27     20.40 o 
   4  10   5      134.04      187.78     18.29 o 
   5  10   5      414.38      438.34     29.54 o 
   6  10   5      249.38      295.27     29.06 o 
   7  10   5       49.83       26.15     31.82 o 
   8  10   5       48.04       65.54     21.98 o 
   9  10   5       41.19       44.47     23.52 o 
  10  10   5       65.00       70.15     24.54 o 
 -10  11   5        5.79       -1.99     22.79 o 
  -9  11   5       48.08       35.82     23.26 o 
  -8  11   5      245.68      190.61     61.70 o 
  -7  11   5      268.44      272.60     93.63 o 
  -6  11   5      166.31      149.48     40.44 o 
  -5  11   5      259.94      253.54     59.40 o 
  -4  11   5      180.45      227.36     26.61 o 
  -3  11   5      130.75      180.87     23.98 o 
  -2  11   5      151.08      166.73     17.43 o 
  -1  11   5       61.62       61.92     15.53 o 
   0  11   5       28.17       16.11     10.16 o 
   1  11   5       66.47       63.23     14.02 o 
   2  11   5       86.89      131.12     18.40 o 
   3  11   5       83.71      120.26     17.04 o 
   4  11   5      421.82      441.30     49.33 o 
   5  11   5        3.39      -13.88     17.06 o 
   6  11   5       31.20       29.97     19.81 o 
   7  11   5       47.45       44.67     23.56 o 
   8  11   5      121.66      151.44     27.92 o 
   9  11   5        4.98       -8.76     20.97 o 
  10  11   5       41.93       28.13     24.71 o 
  -9  12   5       34.30       29.58     24.10 o 
  -8  12   5       65.42       43.68     33.71 o 
  -7  12   5       10.65       -6.41     23.36 o 
  -6  12   5       23.98       -4.45     17.93 o 
  -5  12   5      250.77      218.01     84.37 o 
  -4  12   5      246.73      212.97     52.40 o 
  -3  12   5       72.54       75.53     20.05 o 
  -2  12   5       34.58       44.00     18.49 o 
  -1  12   5       44.98       51.15     14.64 o 
   0  12   5      133.59      150.31     17.48 o 
   1  12   5       47.69       57.59     18.58 o 
   2  12   5       40.35       43.84     18.87 o 
   3  12   5      138.88      159.14     19.73 o 
   4  12   5      247.74      260.76     36.14 o 
   5  12   5       49.32       58.62     21.87 o 
   6  12   5       92.24      140.85     24.95 o 
   7  12   5       24.33       26.17     22.53 o 
   8  12   5        3.78        5.44     21.88 o 
   9  12   5       75.11       79.91     27.03 o 
  -8  13   5       35.75       22.51     21.56 o 
  -7  13   5       37.76       13.16     26.45 o 
  -6  13   5      145.87      119.38     64.67 o 
  -5  13   5       48.44       17.68     19.18 o 
  -4  13   5       29.72        3.86     17.68 o 
  -3  13   5       11.50      -15.92     17.32 o 
  -2  13   5       19.72      -12.62     17.06 o 
  -1  13   5        9.79       -7.29     18.12 o 
   0  13   5       50.42       55.50     14.83 o 
   1  13   5      163.88      151.68     25.23 o 
   2  13   5       56.63       72.54     26.37 o 
   3  13   5      199.73      286.36     42.48 o 
   4  13   5       33.39       15.74     27.63 o 
   5  13   5       27.28       18.56     26.93 o 
   6  13   5       25.98       17.40     28.48 o 
   7  13   5       47.63       27.92     23.85 o 
   8  13   5       35.23       51.22     25.29 o 
  -6  14   5       24.90       18.77     19.82 o 
  -5  14   5        1.99        0.84     16.67 o 
  -4  14   5      109.73      107.87     25.37 o 
  -3  14   5      217.66      193.73     61.08 o 
  -2  14   5       14.84       11.62     18.84 o 
  -1  14   5       56.83       44.21     21.29 o 
   0  14   5        6.83      -36.43     27.63 o 
   1  14   5       49.04       12.58     31.22 o 
   2  14   5       92.55      115.72     23.94 o 
   3  14   5       63.08       47.69     31.29 o 
   4  14   5        7.81        6.91     32.30 o 
   5  14   5       13.67       17.33     32.53 o 
   6  14   5       56.99       23.85     35.31 o 
  -3  15   5       29.31       47.66     22.57 o 
  -2  15   5       47.31       38.94     22.97 o 
  -1  15   5        1.52      -20.10     29.52 o 
   0  15   5       22.51       -1.81     32.07 o 
   1  15   5       32.95       -1.39     31.49 o 
   2  15   5        8.70       22.15     33.61 o 
   1   1   6     2824.14     2939.76     56.72 o 
  -1   2   6       24.75       27.20     13.04 o 
   0   2   6      880.63      869.45     29.71 o 
   1   2   6      381.65      350.25     14.24 o 
   2   2   6      279.92      298.18     13.17 o 
  -2   3   6     1006.55     1012.77     27.59 o 
  -1   3   6      434.89      388.11     22.15 o 
   0   3   6      440.52      410.99     21.80 o 
   1   3   6      199.72      208.27     11.96 o 
   2   3   6     1480.16     1489.01     60.70 o 
   3   3   6     1247.41     1223.05     33.34 o 
  -3   4   6      359.81      391.37     13.93 o 
  -2   4   6     1297.19     1333.88     37.07 o 
  -1   4   6     2112.09     2204.38     97.78 o 
   0   4   6     1850.17     1908.26     27.24 o 
   1   4   6       17.43       19.36      6.84 o 
   2   4   6      508.80      497.01     13.55 o 
   3   4   6       33.53       37.74      6.32 o 
   4   4   6      823.07      890.55     23.18 o 
  -4   5   6      213.60      230.81     12.47 o 
  -3   5   6        1.28       -8.90      6.61 o 
  -2   5   6     1321.01     1426.55     22.53 o 
  -1   5   6      436.69      458.33     19.02 o 
   0   5   6      631.09      723.72     18.06 o 
   1   5   6      476.33      465.04     16.99 o 
   2   5   6     1312.10     1289.70     33.96 o 
   3   5   6       24.34       30.51      9.17 o 
   4   5   6     1160.50     1226.66     38.18 o 
   5   5   6      380.98      369.63     17.68 o 
  -5   6   6       49.14       29.32     14.30 o 
  -4   6   6      195.70      221.77     17.33 o 
  -3   6   6       77.00       81.14     14.99 o 
  -2   6   6      930.85      995.71     34.02 o 
  -1   6   6      551.77      545.69     23.09 o 
   0   6   6      408.22      424.99     14.92 o 
   1   6   6      210.37      191.69     11.17 o 
   2   6   6      308.92      314.20     11.41 o 
   3   6   6       93.82      100.99      9.28 o 
   4   6   6      172.49      182.53     13.03 o 
   5   6   6      174.51      165.53     12.47 o 
   6   6   6      120.22      172.61     21.59 o 
  -6   7   6       37.58       15.82     16.42 o 
  -5   7   6      137.32      160.95     19.74 o 
  -4   7   6      198.55      232.86     18.62 o 
  -3   7   6      386.82      391.87     22.53 o 
  -2   7   6     1055.73     1017.11     30.00 o 
  -1   7   6      148.42      174.26     20.15 o 
   0   7   6       56.16       56.17     10.55 o 
   1   7   6     1427.73     1398.85     25.88 o 
   2   7   6       26.73       32.16      7.93 o 
   3   7   6      585.78      627.57     16.75 o 
   4   7   6       47.08       58.22     12.20 o 
   5   7   6      631.77      642.95     27.43 o 
   6   7   6      720.96      685.96     45.90 o 
   7   7   6      106.74      124.40     23.23 o 
  -7   8   6      562.30      565.04     61.08 o 
  -6   8   6      224.72      253.86     26.63 o 
  -5   8   6      371.07      328.48     39.57 o 
  -4   8   6       76.29       88.77     17.32 o 
  -3   8   6      150.56      169.80     20.60 o 
  -2   8   6       12.34        1.53      9.74 o 
  -1   8   6      244.21      218.66     16.36 o 
   0   8   6      183.73      224.83     26.31 o 
   1   8   6      255.71      253.53     12.20 o 
   2   8   6      233.81      235.99     11.97 o 
   3   8   6      228.08      238.80     20.38 o 
   4   8   6       59.17       71.89     13.76 o 
   5   8   6      205.12      235.58     44.53 o 
   6   8   6      598.66      633.65     29.33 o 
   7   8   6      163.65      178.22     24.82 o 
   8   8   6       68.04       43.01     20.57 o 
  -8   9   6      105.55      116.62     43.87 o 
  -7   9   6      136.60      129.43     40.56 o 
  -6   9   6       32.73       22.86     17.23 o 
  -5   9   6      344.42      343.75     31.89 o 
  -4   9   6      210.23      226.88     24.76 o 
  -3   9   6       20.68        6.53     11.16 o 
  -2   9   6      129.18      132.51     15.31 o 
  -1   9   6      238.35      261.18     24.91 o 
   0   9   6      123.67      131.06     12.72 o 
   1   9   6      206.19      246.45     15.24 o 
   2   9   6       83.58       91.38     11.44 o 
   3   9   6      133.06      133.12     15.91 o 
   4   9   6      756.07      695.87     22.78 o 
   5   9   6       80.69       91.09     20.73 o 
   6   9   6       20.81       18.11     18.04 o 
   7   9   6        4.83       -1.04     17.15 o 
   8   9   6       66.32       69.47     22.62 o 
   9   9   6      111.09       65.45     23.62 o 
  -9  10   6       84.66       56.00     52.50 o 
  -8  10   6      113.65      103.26     24.20 o 
  -7  10   6       20.11      -10.65     31.74 o 
  -6  10   6       73.89       75.20     29.21 o 
  -5  10   6      131.16      115.49     22.17 o 
  -4  10   6      477.55      430.56     19.38 o 
  -3  10   6      209.81      243.45     19.72 o 
  -2  10   6       50.05       49.15     21.20 o 
  -1  10   6       57.79       63.28     11.81 o 
   0  10   6       66.22       81.25     11.83 o 
   1  10   6       80.88       87.12     11.79 o 
   2  10   6      185.96      241.71     20.29 o 
   3  10   6      537.46      578.06     21.82 o 
   4  10   6       33.17       48.82     17.63 o 
   5  10   6       30.23       31.40     18.77 o 
   6  10   6       81.29      110.44     23.27 o 
   7  10   6       16.46       10.36     19.11 o 
   8  10   6       58.92       80.47     22.83 o 
   9  10   6      109.49      120.24     27.39 o 
  10  10   6       49.19       17.89     23.24 o 
 -10  11   6       25.24       15.10     24.16 o 
  -9  11   6       14.80      -18.42     19.05 o 
  -8  11   6      201.81      176.48     72.93 o 
  -7  11   6       36.55       24.25     24.62 o 
  -6  11   6       77.18       56.93     20.42 o 
  -5  11   6       55.37       59.10     33.80 o 
  -4  11   6      287.36      297.13     38.41 o 
  -3  11   6      302.32      310.07     28.10 o 
  -2  11   6      217.15      242.86     42.31 o 
  -1  11   6      372.64      378.27     16.59 o 
   0  11   6       36.49       23.57     10.78 o 
   1  11   6       82.20      111.21     16.82 o 
   2  11   6       80.32       68.59     16.22 o 
   3  11   6       55.93       62.66     16.07 o 
   4  11   6       77.19      106.05     22.55 o 
   5  11   6      102.39      117.05     23.58 o 
   6  11   6       22.10        9.26     17.70 o 
   7  11   6       34.86       32.63     21.15 o 
   8  11   6       42.71       50.74     23.81 o 
   9  11   6       84.13      103.02     34.65 o 
  10  11   6       44.25        7.84     23.06 o 
  -9  12   6       16.63       -7.50     19.92 o 
  -8  12   6       70.29       33.33     26.78 o 
  -7  12   6        4.18      -23.03     15.55 o 
  -6  12   6       15.63       -6.67     17.40 o 
  -5  12   6       11.32      -15.78     16.17 o 
  -4  12   6        9.17        1.24     17.73 o 
  -3  12   6      239.10      270.69     56.67 o 
  -2  12   6       30.49        9.18     13.22 o 
  -1  12   6       22.28       -7.18     12.37 o 
   0  12   6      161.94      169.52     19.20 o 
   1  12   6      264.06      334.34     38.57 o 
   2  12   6       28.24       17.55     14.61 o 
   3  12   6       44.42       32.71     23.87 o 
   4  12   6       51.78       50.65     21.44 o 
   5  12   6       59.92       56.39     25.14 o 
   6  12   6      178.74      212.79     28.67 o 
   7  12   6       17.42        4.12     20.63 o 
   8  12   6       77.01       83.39     26.60 o 
   9  12   6       18.69       13.87     22.57 o 
  -7  13   6       16.77      -17.60     25.99 o 
  -6  13   6        6.04      -16.83     16.68 o 
  -5  13   6       34.36       23.24     20.07 o 
  -4  13   6       27.07       19.27     19.20 o 
  -3  13   6       23.85       -7.39     18.64 o 
  -2  13   6        7.28      -16.74     17.45 o 
  -1  13   6       38.00       26.24     17.90 o 
   0  13   6      147.29      166.19     25.38 o 
   1  13   6       96.21      117.30     23.76 o 
   2  13   6      274.32      341.34     46.46 o 
   3  13   6       96.31      102.95     30.87 o 
   4  13   6       98.89       88.90     31.99 o 
   5  13   6       28.80       51.59     32.18 o 
   6  13   6        6.91      -16.99     20.06 o 
   7  13   6       16.43      -10.49     21.93 o 
  -5  14   6       34.27       -2.76     18.42 o 
  -4  14   6       33.33       17.67     20.94 o 
  -3  14   6       78.14      104.05     48.00 o 
  -2  14   6       59.89       53.54     29.89 o 
  -1  14   6       14.58       31.56     31.64 o 
   0  14   6       13.31       31.91     31.68 o 
   1  14   6       38.56       54.06     33.11 o 
   2  14   6        6.57       -8.76     18.25 o 
   3  14   6       22.21        8.53     28.63 o 
   4  14   6        9.14       12.85     31.76 o 
  -1  15   6        0.16      -23.11     29.63 o 
   0  15   6       31.72       -1.16     33.46 o 
   1  15   6       33.27       36.08     35.31 o 
   1   1   7     1687.41     1799.05     47.50 o 
  -1   2   7     1071.58     1030.59     36.08 o 
   0   2   7     3416.56     3552.10     66.45 o 
   1   2   7      870.39      849.08     22.74 o 
   2   2   7      564.93      551.48     41.31 o 
  -2   3   7     1150.96     1179.94     72.62 o 
  -1   3   7      410.13      410.30     24.50 o 
   0   3   7     1573.52     1585.01     44.03 o 
   1   3   7      295.83      319.58     15.45 o 
   2   3   7      357.60      367.74     21.03 o 
   3   3   7      307.53      291.15     26.34 o 
  -3   4   7       55.50       52.94      9.68 o 
  -2   4   7      939.02      961.39     31.24 o 
  -1   4   7     1864.27     1837.56     37.10 o 
   0   4   7     1270.59     1328.69     24.12 o 
   1   4   7      635.45      622.17     16.49 o 
   2   4   7      398.04      386.22     13.19 o 
   3   4   7       81.24       88.91      8.45 o 
   4   4   7       14.06        6.38      5.85 o 
  -4   5   7       50.45       44.54     10.13 o 
  -3   5   7      353.30      358.85     19.46 o 
  -2   5   7       66.78       76.07     17.72 o 
  -1   5   7      200.62      212.76     15.63 o 
   0   5   7     1324.65     1410.19     25.71 o 
   1   5   7      330.83      318.97     13.24 o 
   2   5   7      993.46      991.61     41.59 o 
   3   5   7      413.22      397.02     16.60 o 
   4   5   7      396.16      421.34     24.91 o 
   5   5   7      175.48      179.00     19.35 o 
  -5   6   7      280.79      293.40     20.77 o 
  -4   6   7      143.18      148.29     33.53 o 
  -3   6   7       24.51       27.75     13.44 o 
  -2   6   7      230.96      263.46     35.42 o 
  -1   6   7      116.44      154.56     13.93 o 
   0   6   7      211.43      224.41     13.78 o 
   1   6   7      123.68      111.29     12.15 o 
   2   6   7       78.05      123.18     12.15 o 
   3   6   7      145.30      185.50     17.69 o 
   4   6   7      570.32      556.18     35.39 o 
   5   6   7      697.92      683.73     28.17 o 
   6   6   7      751.29      753.40     30.68 o 
  -6   7   7        0.29      -22.44     14.96 o 
  -5   7   7       13.74       -1.00     21.17 o 
  -4   7   7       14.71       16.33     14.59 o 
  -3   7   7      403.17      402.25     21.51 o 
  -2   7   7      249.74      280.98     22.36 o 
  -1   7   7      306.55      291.19     15.31 o 
   0   7   7       77.75       86.45     12.33 o 
   1   7   7      237.93      248.88     13.64 o 
   2   7   7      292.36      299.45     12.83 o 
   3   7   7      181.85      220.34     17.03 o 
   4   7   7       22.33       38.50     12.74 o 
   5   7   7       81.03       69.28     19.62 o 
   6   7   7      389.45      407.79     60.39 o 
   7   7   7      350.26      388.23     26.11 o 
  -7   8   7      317.20      301.88     26.86 o 
  -6   8   7      191.22      190.25     25.26 o 
  -5   8   7      641.75      638.78     29.05 o 
  -4   8   7      314.84      320.11     28.86 o 
  -3   8   7       88.50       90.53     18.38 o 
  -2   8   7      217.45      211.26     17.61 o 
  -1   8   7        1.62      -13.65      9.10 o 
   0   8   7       99.08      119.21     14.56 o 
   1   8   7      280.85      256.60     13.07 o 
   2   8   7      227.85      240.07     12.90 o 
   3   8   7      235.35      276.71     19.82 o 
   4   8   7      527.22      542.77     32.27 o 
   5   8   7      980.13     1060.22     53.66 o 
   6   8   7       85.38      124.35     21.85 o 
   7   8   7       49.18       47.88     20.30 o 
   8   8   7      194.65      222.92     27.15 o 
  -8   9   7      136.69       80.44     44.72 o 
  -7   9   7      300.98      331.15    120.20 o 
  -6   9   7      345.06      330.03     25.97 o 
  -5   9   7       52.58       60.90     20.14 o 
  -4   9   7      126.94      172.96     25.37 o 
  -3   9   7       26.86       25.76     12.85 o 
  -2   9   7       40.45       38.62     12.80 o 
  -1   9   7       91.36       78.78     14.03 o 
   0   9   7      129.97      163.34     16.46 o 
   1   9   7       42.14       53.17     11.14 o 
   2   9   7       81.09       62.61     14.69 o 
   3   9   7      226.01      251.17     20.93 o 
   4   9   7      140.29      161.82     22.57 o 
   5   9   7       51.10       57.39     19.83 o 
   6   9   7       29.31       23.34     18.49 o 
   7   9   7      197.37      181.57     25.87 o 
   8   9   7       77.33       71.10     22.35 o 
   9   9   7       56.05       26.90     31.66 o 
  -9  10   7       33.36        1.02     19.64 o 
  -8  10   7       34.59       12.49     19.51 o 
  -7  10   7      252.71      229.74    103.84 o 
  -6  10   7      112.02      106.13     23.19 o 
  -5  10   7       31.10       33.00     21.82 o 
  -4  10   7       71.63       37.01     14.34 o 
  -3  10   7      160.11      167.24     23.87 o 
  -2  10   7      184.10      218.16     19.46 o 
  -1  10   7      319.56      301.80     17.44 o 
   0  10   7      120.90      112.12     13.92 o 
   1  10   7      124.99      158.02     14.83 o 
   2  10   7       83.13       92.73     16.04 o 
   3  10   7       52.66       55.89     15.62 o 
   4  10   7        5.42      -16.72     16.04 o 
   5  10   7      152.91      168.64     25.56 o 
   6  10   7       56.10       69.22     21.95 o 
   7  10   7       44.20       59.60     22.58 o 
   8  10   7        4.26      -24.98     20.24 o 
   9  10   7       25.78       34.57     22.08 o 
  10  10   7       10.31       -0.55     22.99 o 
  -9  11   7        6.05      -26.54     18.46 o 
  -8  11   7      124.65       95.53     46.34 o 
  -7  11   7       64.21       30.73     26.43 o 
  -6  11   7       10.01       -9.41     17.63 o 
  -5  11   7      123.74      103.42     58.90 o 
  -4  11   7        3.20      -11.92     16.53 o 
  -3  11   7       19.62       22.20     18.06 o 
  -2  11   7       59.58       87.61     16.39 o 
  -1  11   7      145.29      167.42     16.19 o 
   0  11   7      213.08      267.31     18.20 o 
   1  11   7      225.10      251.67     24.63 o 
   2  11   7       91.64       81.34     17.41 o 
   3  11   7      128.42      161.13     19.72 o 
   4  11   7      229.27      286.53     29.89 o 
   5  11   7       27.42       35.22     21.01 o 
   6  11   7       62.70      107.72     25.01 o 
   7  11   7        4.23      -10.50     18.38 o 
   8  11   7       28.30       23.11     23.56 o 
   9  11   7       21.73      -11.11     23.76 o 
  -8  12   7       82.63       34.89     20.25 o 
  -7  12   7        3.35      -11.77     17.82 o 
  -6  12   7        1.27      -14.30     16.83 o 
  -5  12   7       24.62        2.27     17.00 o 
  -4  12   7       87.92       73.55     24.23 o 
  -3  12   7       33.01       44.05     19.69 o 
  -2  12   7       72.54       66.47     16.73 o 
  -1  12   7       98.95      114.49     17.43 o 
   0  12   7       20.33       16.35     19.79 o 
   1  12   7      219.03      287.51     23.76 o 
   2  12   7      250.11      277.76     28.88 o 
   3  12   7       27.91       24.64     20.53 o 
   4  12   7      156.08      192.58     27.98 o 
   5  12   7       15.55       46.99     22.98 o 
   6  12   7       83.26       96.48     25.49 o 
   7  12   7       25.27       27.85     23.88 o 
   8  12   7       16.68       13.53     24.60 o 
  -6  13   7       39.87       19.98     19.81 o 
  -5  13   7        3.49      -14.08     16.58 o 
  -4  13   7      127.35       70.27     23.37 o 
  -3  13   7       80.09       90.78     23.12 o 
  -2  13   7        5.65      -23.19     17.45 o 
  -1  13   7      117.84      153.91     20.46 o 
   0  13   7       93.45      127.56     31.18 o 
   1  13   7       72.83       95.64     23.83 o 
   2  13   7       43.35       29.47     20.51 o 
   3  13   7       31.05       29.17     29.02 o 
   4  13   7       39.69       56.22     31.41 o 
   5  13   7       77.89       53.14     25.10 o 
   6  13   7        2.80      -25.48     33.96 o 
  -4  14   7       19.57      -25.53     17.02 o 
  -3  14   7        1.11       -1.64     20.32 o 
  -2  14   7        4.22      -27.48     18.32 o 
  -1  14   7       17.21        2.35     31.22 o 
   0  14   7       51.12       97.09     37.70 o 
   1  14   7       46.61       49.30     46.09 o 
   2  14   7       11.85        4.78     30.75 o 
   3  14   7      124.68      204.32     40.71 o 
   0   1   8      126.43      124.91     23.15 o 
   1   1   8      362.26      401.31     25.54 o 
  -1   2   8       51.11       46.27     19.22 o 
   0   2   8      165.83      190.12     25.43 o 
   1   2   8     1066.50     1044.64     51.84 o 
   2   2   8      690.74      664.14     62.70 o 
  -2   3   8      674.15      708.80     27.74 o 
  -1   3   8      803.44      844.44     35.50 o 
   0   3   8      897.85      899.47     35.46 o 
   1   3   8      156.06      170.62     17.51 o 
   2   3   8      336.55      315.95     21.67 o 
   3   3   8      127.86      177.45     17.84 o 
  -3   4   8      932.16     1020.39     55.20 o 
  -2   4   8     1381.55     1501.19     26.87 o 
  -1   4   8      431.38      400.68     19.04 o 
   0   4   8      136.41      133.70     24.00 o 
   1   4   8      968.34      942.04     26.52 o 
   2   4   8      167.48      198.86     31.08 o 
   3   4   8     1341.77     1298.61     48.50 o 
   4   4   8      576.64      605.77     28.86 o 
  -4   5   8      203.33      197.95     13.78 o 
  -3   5   8      172.91      205.34     15.15 o 
  -2   5   8      823.31      889.29     25.38 o 
  -1   5   8       25.54       24.75     11.93 o 
   0   5   8      149.23      162.75     14.01 o 
   1   5   8      700.39      690.18     19.20 o 
   2   5   8      377.55      382.62     15.00 o 
   3   5   8       33.07       54.01      8.93 o 
   4   5   8      407.82      375.55     16.17 o 
   5   5   8      171.56      199.71     22.02 o 
  -5   6   8      369.09      350.47     23.96 o 
  -4   6   8      502.66      481.49     41.08 o 
  -3   6   8      313.61      316.08     20.79 o 
  -2   6   8      284.21      286.24     19.56 o 
  -1   6   8     1202.76     1215.21     26.80 o 
   0   6   8       68.90       80.09     14.89 o 
   1   6   8      253.08      237.95     14.73 o 
   2   6   8       35.22       45.02     12.27 o 
   3   6   8       10.99       -7.40     10.20 o 
   4   6   8     1226.72     1387.88     82.59 o 
   5   6   8      388.59      363.12     32.80 o 
   6   6   8      478.95      523.31     27.86 o 
  -6   7   8        5.92      -14.27     15.60 o 
  -5   7   8        1.60      -17.71     13.70 o 
  -4   7   8       45.87       37.97     17.48 o 
  -3   7   8       38.01       36.25     16.05 o 
  -2   7   8      177.05      230.88     23.19 o 
  -1   7   8      656.52      649.93     28.91 o 
   0   7   8      245.99      255.90     16.17 o 
   1   7   8        4.43       -6.51      9.71 o 
   2   7   8      703.77      809.79     31.25 o 
   3   7   8       24.05       59.13     13.69 o 
   4   7   8      805.20      811.04     30.15 o 
   5   7   8      884.65      914.48     51.42 o 
   6   7   8       34.38       27.11     17.35 o 
   7   7   8      196.15      229.31     51.32 o 
  -7   8   8       32.82       46.19     20.67 o 
  -6   8   8      185.74      222.25     48.00 o 
  -5   8   8       74.55       55.70     18.56 o 
  -4   8   8       71.54       98.94     21.69 o 
  -3   8   8      634.36      624.25     55.41 o 
  -2   8   8       31.41       22.41     12.51 o 
  -1   8   8      121.92      163.24     16.69 o 
   0   8   8      412.77      376.07     17.61 o 
   1   8   8      141.56      169.15     16.84 o 
   2   8   8      212.80      265.28     35.37 o 
   3   8   8      411.40      397.04     19.53 o 
   4   8   8      252.42      275.03     28.30 o 
   5   8   8      253.30      282.67     27.82 o 
   6   8   8       87.79       82.45     22.11 o 
   7   8   8       21.66       18.63     18.39 o 
   8   8   8      292.41      333.21    101.54 o 
  -8   9   8      156.59      157.43     63.01 o 
  -7   9   8       96.39       69.60     38.51 o 
  -6   9   8        1.00        0.09     17.49 o 
  -5   9   8      140.48      155.41     50.70 o 
  -4   9   8       67.28       64.27     19.33 o 
  -3   9   8      117.45      122.97     16.90 o 
  -2   9   8      318.54      315.16     17.64 o 
  -1   9   8      131.09      151.78     17.45 o 
   0   9   8        9.50       12.37     11.89 o 
   1   9   8       23.98       12.04     10.49 o 
   2   9   8      163.78      194.08     20.04 o 
   3   9   8      469.84      447.84     20.41 o 
   4   9   8      185.21      248.99     27.67 o 
   5   9   8      513.86      518.56     28.87 o 
   6   9   8       51.09       38.82     22.55 o 
   7   9   8        1.82        9.00     19.39 o 
   8   9   8      138.76      112.20     30.97 o 
   9   9   8       27.67        1.80     19.90 o 
  -9  10   8       81.81       54.76     47.50 o 
  -8  10   8       28.66       14.09     19.58 o 
  -7  10   8       79.89       60.76     29.94 o 
  -6  10   8      144.55      125.30     60.41 o 
  -5  10   8       25.36       -2.19     17.32 o 
  -4  10   8        7.88      -11.33     12.42 o 
  -3  10   8       29.48        8.47     13.29 o 
  -2  10   8      203.72      228.84     20.66 o 
  -1  10   8        0.15      -17.65     11.77 o 
   0  10   8       43.75       58.90     12.85 o 
   1  10   8      117.91      199.72     20.42 o 
   2  10   8        7.29       10.89     14.05 o 
   3  10   8        8.31       -7.07     13.79 o 
   4  10   8       64.57       63.69     20.33 o 
   5  10   8        0.49        2.06     17.92 o 
   6  10   8       10.07       -9.18     18.66 o 
   7  10   8        8.68       18.99     19.97 o 
   8  10   8      193.85      237.30     30.63 o 
   9  10   8       17.08       12.91     23.25 o 
  10  10   8        4.04      -28.51     20.88 o 
  -9  11   8       43.65      -18.48     34.27 o 
  -8  11   8        2.28      -26.31     17.54 o 
  -7  11   8       15.05       -1.96     15.87 o 
  -6  11   8       23.06       14.24     17.37 o 
  -5  11   8       11.23       -9.68     17.22 o 
  -4  11   8      196.74      188.36     49.51 o 
  -3  11   8       50.79       54.84     15.54 o 
  -2  11   8        0.88      -18.16     12.11 o 
  -1  11   8      110.64      116.96     15.42 o 
   0  11   8       25.18       14.84     14.81 o 
   1  11   8       35.01       53.94     16.40 o 
   2  11   8      155.59      218.79     25.94 o 
   3  11   8      205.20      280.99     30.83 o 
   4  11   8       87.66      111.34     24.43 o 
   5  11   8       12.34       20.23     21.48 o 
   6  11   8       54.04      100.23     24.34 o 
   7  11   8        4.68        0.53     22.06 o 
   8  11   8       42.95       -1.42     24.01 o 
   9  11   8        1.19      -22.05     21.32 o 
  -7  12   8        2.25      -26.91     17.94 o 
  -6  12   8        1.04      -11.09     18.16 o 
  -5  12   8       23.67       22.10     18.69 o 
  -4  12   8       12.71        2.78     18.73 o 
  -3  12   8       28.07       -0.24     18.89 o 
  -2  12   8       23.96        4.16     14.82 o 
  -1  12   8       51.08       56.37     16.48 o 
   0  12   8      154.62      200.94     35.42 o 
   1  12   8       28.30       34.55     17.19 o 
   2  12   8       95.63       84.02     19.70 o 
   3  12   8      242.72      270.84     31.53 o 
   4  12   8        2.53       -5.57     19.57 o 
   5  12   8       44.12       63.47     24.15 o 
   6  12   8       10.33      -21.86     19.01 o 
   7  12   8        0.21      -21.84     22.46 o 
  -5  13   8        4.17       -5.01     19.68 o 
  -4  13   8       27.58       10.74     19.71 o 
  -3  13   8       74.33       80.97     24.20 o 
  -2  13   8       63.95       46.41     18.02 o 
  -1  13   8       74.10       61.41     23.48 o 
   0  13   8       46.99       41.86     23.08 o 
   1  13   8        0.86      -22.82     19.34 o 
   2  13   8       39.34       43.68     32.03 o 
   3  13   8      160.22      168.43     36.50 o 
   4  13   8       37.45       23.82     23.14 o 
   5  13   8       10.06       -3.87     22.34 o 
  -2  14   8       11.91      -16.48     30.14 o 
  -1  14   8       12.64       17.33     34.42 o 
   0  14   8        4.31       -4.68     21.48 o 
   1  14   8       18.79       32.70     22.76 o 
   2  14   8       18.15       21.80     32.03 o 
   0   1   9      634.55      690.21     34.57 o 
   1   1   9      332.41      363.11     27.20 o 
  -1   2   9      645.81      651.85     33.42 o 
   0   2   9      221.59      243.45     22.81 o 
   1   2   9      899.29      894.07     37.29 o 
   2   2   9      549.51      579.91     26.47 o 
  -2   3   9      235.66      249.32     18.54 o 
  -1   3   9        7.17       -1.58     16.71 o 
   0   3   9       45.44       51.67     19.45 o 
   1   3   9      105.90      121.48     21.74 o 
   2   3   9       21.97        7.92     11.95 o 
   3   3   9      127.58      146.51     18.22 o 
  -3   4   9      259.63      277.93     17.67 o 
  -2   4   9      333.12      314.80     49.16 o 
  -1   4   9      755.10      788.57     36.97 o 
   0   4   9       77.88       92.56     16.31 o 
   1   4   9       77.63      135.99     39.86 o 
   2   4   9       17.56       -4.00     15.82 o 
   3   4   9       74.69       49.14     14.70 o 
   4   4   9       47.26       72.32     12.94 o 
  -4   5   9      390.58      383.08     45.28 o 
  -3   5   9      188.98      245.50     17.56 o 
  -2   5   9      641.07      663.66     20.04 o 
  -1   5   9      334.86      321.18     19.57 o 
   0   5   9      133.42      134.60     14.36 o 
   1   5   9      470.46      473.22     18.96 o 
   2   5   9      210.11      211.01     22.10 o 
   3   5   9      176.48      193.07     21.82 o 
   4   5   9      253.88      270.07     28.33 o 
   5   5   9      419.58      421.33     51.98 o 
  -5   6   9      610.42      706.97     31.69 o 
  -4   6   9     1266.79     1373.63    147.54 o 
  -3   6   9       40.02       55.08     17.62 o 
  -2   6   9      328.97      310.80     21.39 o 
  -1   6   9       57.53       53.95     13.09 o 
   0   6   9        2.75       -9.87      9.92 o 
   1   6   9      173.05      165.42     15.63 o 
   2   6   9      512.18      514.96     28.28 o 
   3   6   9       48.90       36.58     13.60 o 
   4   6   9      229.62      260.17     18.17 o 
   5   6   9      564.96      627.35     31.08 o 
   6   6   9      596.74      595.99     60.27 o 
  -6   7   9      195.84      189.87     47.94 o 
  -5   7   9       36.57       45.74     25.20 o 
  -4   7   9       22.70       19.44     17.06 o 
  -3   7   9      203.16      265.27     25.39 o 
  -2   7   9      463.93      416.13     23.96 o 
  -1   7   9      227.66      273.95     22.12 o 
   0   7   9       64.14       55.98     13.20 o 
   1   7   9      243.63      257.00     28.09 o 
   2   7   9      185.70      276.89     56.95 o 
   3   7   9        1.75      -18.98     12.65 o 
   4   7   9      117.48      131.87     22.55 o 
   5   7   9      812.46      901.04     73.70 o 
   6   7   9       87.59       61.31     19.54 o 
   7   7   9       28.66       19.05     18.63 o 
  -7   8   9       11.70        1.77     18.82 o 
  -6   8   9       31.25       33.17     19.23 o 
  -5   8   9      113.38      121.75     38.26 o 
  -4   8   9      112.82      157.09     23.57 o 
  -3   8   9       10.23        1.28     14.74 o 
  -2   8   9       32.67       33.60     13.59 o 
  -1   8   9      108.33      156.28     19.16 o 
   0   8   9       28.67       30.35     12.62 o 
   1   8   9       51.92       74.44     14.49 o 
   2   8   9      518.78      459.35     21.00 o 
   3   8   9       35.67       35.63     14.99 o 
   4   8   9      359.83      375.43     26.24 o 
   5   8   9      245.19      257.40     28.43 o 
   6   8   9      162.30      144.81     26.01 o 
   7   8   9      104.23       90.78     23.08 o 
   8   8   9       43.59       30.52     20.11 o 
  -8   9   9       20.44        2.90     29.33 o 
  -7   9   9      180.92      139.89     54.41 o 
  -6   9   9       37.06       11.07     17.26 o 
  -5   9   9       43.27       42.95     24.62 o 
  -4   9   9       57.75       66.30     20.65 o 
  -3   9   9       56.29       67.24     16.11 o 
  -2   9   9       28.78        8.37     13.10 o 
  -1   9   9       98.23      119.42     17.11 o 
   0   9   9       87.80      101.08     16.69 o 
   1   9   9      134.01      154.03     19.46 o 
   2   9   9      165.06      188.24     23.84 o 
   3   9   9       53.25       67.19     16.51 o 
   4   9   9       89.11      119.86     24.83 o 
   5   9   9        1.28      -24.21     16.14 o 
   6   9   9       61.50       94.85     34.50 o 
   7   9   9       49.27       35.88     30.54 o 
   8   9   9       48.45       19.91     21.29 o 
   9   9   9        1.95       -3.94     19.68 o 
  -9  10   9       59.06       14.66     20.89 o 
  -8  10   9        3.55      -25.67     17.12 o 
  -7  10   9        8.75       -6.90     16.79 o 
  -6  10   9        5.50      -17.61     17.71 o 
  -5  10   9       85.16       60.36     27.17 o 
  -4  10   9       10.75        2.75     14.19 o 
  -3  10   9      151.83      191.68     20.97 o 
  -2  10   9        0.27        7.05     13.82 o 
  -1  10   9      136.09      175.25     19.18 o 
   0  10   9       35.68       43.41     14.78 o 
   1  10   9       20.18       18.47     15.03 o 
   2  10   9       29.13        7.70     14.57 o 
   3  10   9       18.05       17.41     17.69 o 
   4  10   9        8.45       -4.68     18.18 o 
   5  10   9       25.25       -7.15     19.72 o 
   6  10   9       14.36       22.94     22.58 o 
   7  10   9       12.55       -2.08     20.00 o 
   8  10   9       10.09      -17.32     20.04 o 
   9  10   9      113.96       97.27     27.22 o 
  -8  11   9        5.71       -5.27     17.73 o 
  -7  11   9       16.92      -18.31     24.12 o 
  -6  11   9       34.47        8.25     18.17 o 
  -5  11   9        1.64        2.51     17.22 o 
  -4  11   9      247.09      309.41     55.27 o 
  -3  11   9        2.26       -0.82     14.53 o 
  -2  11   9       67.62       49.28     16.67 o 
  -1  11   9        9.04       -6.48     14.39 o 
   0  11   9       28.80       29.95     16.36 o 
   1  11   9      119.62      158.52     21.50 o 
   2  11   9       34.41       46.05     17.19 o 
   3  11   9       11.11      -12.11     39.24 o 
   4  11   9       39.27       31.21     23.11 o 
   5  11   9       35.70       44.70     23.54 o 
   6  11   9        7.29      -27.54     18.36 o 
   7  11   9        5.89      -32.36     21.57 o 
   8  11   9       25.98        2.89     42.21 o 
  -6  12   9       16.94      -23.52     15.99 o 
  -5  12   9       42.59       19.81     20.57 o 
  -4  12   9        9.11      -14.23     18.70 o 
  -3  12   9      166.46      151.55     30.06 o 
  -2  12   9       45.85       17.88     20.32 o 
  -1  12   9       21.68        6.46     16.06 o 
   0  12   9       74.62       47.93     18.03 o 
   1  12   9       26.64       50.80     17.67 o 
   2  12   9       13.44       15.19     22.20 o 
   3  12   9       28.18       15.01     22.72 o 
   4  12   9       42.09       31.57     24.97 o 
   5  12   9       22.24       37.82     24.44 o 
   6  12   9        7.98       18.49     24.74 o 
  -4  13   9       63.03       43.87     21.89 o 
  -3  13   9        6.39      -21.82     18.84 o 
  -2  13   9        3.57      -17.44     20.16 o 
  -1  13   9       13.53       15.16     21.73 o 
   0  13   9       49.15       21.03     23.94 o 
   1  13   9       15.27       -1.28     21.92 o 
   2  13   9       30.48      -14.20     28.48 o 
   3  13   9       21.13       11.47     23.05 o 
   4  13   9       23.71       27.75     27.44 o 
   0   1  10      171.53      252.98     33.76 o 
   1   1  10       57.95       39.16     16.24 o 
  -1   2  10      161.29      206.79     31.06 o 
   0   2  10      176.68      251.36     32.22 o 
   1   2  10       73.24       85.03     17.56 o 
   2   2  10        4.00      -17.60     11.73 o 
  -2   3  10       39.08       27.19     14.93 o 
  -1   3  10       10.24       40.94     22.19 o 
   0   3  10      484.18      505.21     24.97 o 
   1   3  10      245.05      242.90     17.96 o 
   2   3  10      585.55      633.52     26.93 o 
   3   3  10      160.50      194.05     21.87 o 
  -3   4  10      297.53      306.11     16.36 o 
  -2   4  10      145.97      183.69     21.23 o 
  -1   4  10      564.27      593.05     34.81 o 
   0   4  10      248.78      256.21     35.27 o 
   1   4  10      208.31      284.13     24.44 o 
   2   4  10       59.03       50.29     15.63 o 
   3   4  10      122.16      149.89     19.70 o 
   4   4  10      118.45      145.32     16.78 o 
  -4   5  10       53.13       78.38     19.44 o 
  -3   5  10       97.41      124.35     20.48 o 
  -2   5  10      773.08      792.56     25.87 o 
  -1   5  10       90.66      119.40     18.55 o 
   0   5  10        1.48        0.60     10.73 o 
   1   5  10       13.65       11.58     10.92 o 
   2   5  10       80.92       79.22     13.10 o 
   3   5  10     1137.51     1162.35    129.69 o 
   4   5  10      722.93      738.75     64.96 o 
   5   5  10      263.58      286.63     79.47 o 
  -5   6  10       13.53        8.23     17.67 o 
  -4   6  10      109.36       97.03     21.53 o 
  -3   6  10       57.20       37.68     18.56 o 
  -2   6  10      151.89      192.67     23.49 o 
  -1   6  10      297.52      301.07     17.66 o 
   0   6  10      957.97     1044.49     42.46 o 
   1   6  10      516.23      498.96     20.08 o 
   2   6  10      126.71      202.03     84.64 o 
   3   6  10      133.87      142.47     35.02 o 
   4   6  10      441.45      429.92     67.33 o 
   5   6  10      132.58      129.42     28.25 o 
   6   6  10       69.65       92.11     22.48 o 
  -6   7  10       28.83        9.47     18.03 o 
  -5   7  10       59.47       37.44     26.91 o 
  -4   7  10       49.70       88.80     21.23 o 
  -3   7  10      236.17      255.01     26.45 o 
  -2   7  10      535.09      551.08     32.54 o 
  -1   7  10      153.18      223.09     19.72 o 
   0   7  10       62.43       91.82     15.55 o 
   1   7  10       25.57       11.94     12.34 o 
   2   7  10      590.04      608.34     27.53 o 
   3   7  10      148.80      191.97     26.63 o 
   4   7  10       25.21       40.11     18.44 o 
   5   7  10      116.44      146.93     53.19 o 
   6   7  10       42.30       28.00     20.64 o 
   7   7  10       44.02        5.71     19.99 o 
  -7   8  10       19.61       -1.78     17.88 o 
  -6   8  10       17.33        6.54     18.06 o 
  -5   8  10      110.99       93.79     47.27 o 
  -4   8  10       74.80       81.83     21.53 o 
  -3   8  10       99.18      148.14     23.22 o 
  -2   8  10       84.88      124.77     20.50 o 
  -1   8  10       28.52       27.88     13.71 o 
   0   8  10       43.26       37.66     19.00 o 
   1   8  10      194.43      249.53     62.86 o 
   2   8  10        4.77        5.32     13.28 o 
   3   8  10       59.70       55.78     16.08 o 
   4   8  10      181.67      125.46     71.27 o 
   5   8  10       74.78       64.21     23.56 o 
   6   8  10      168.25      187.15     44.38 o 
   7   8  10       77.39       81.67     31.99 o 
   8   8  10      103.37       44.33     40.59 o 
  -8   9  10       36.96       10.82     24.93 o 
  -7   9  10       42.42        3.05     17.97 o 
  -6   9  10       17.50      -20.58     16.77 o 
  -5   9  10       50.09       39.81     21.86 o 
  -4   9  10       79.82       80.63     21.68 o 
  -3   9  10      104.79       80.07     17.10 o 
  -2   9  10       20.40       16.12     14.13 o 
  -1   9  10      254.81      310.76     37.56 o 
   0   9  10        3.44       -3.03     12.60 o 
   1   9  10       99.66       92.81     21.47 o 
   2   9  10       15.37       -9.41     13.95 o 
   3   9  10      285.91      431.21     43.45 o 
   4   9  10       32.54       -4.65     20.65 o 
   5   9  10       50.72       55.38     23.62 o 
   6   9  10       46.82       22.06     21.58 o 
   7   9  10       53.96       50.05     21.67 o 
   8   9  10       21.64       12.13     19.40 o 
   9   9  10      124.24       87.79     53.64 o 
  -8  10  10        7.10      -15.43     17.11 o 
  -7  10  10       50.99       28.68     32.14 o 
  -6  10  10       91.72       80.56     86.80 o 
  -5  10  10       26.87       17.21     34.19 o 
  -4  10  10      104.65      101.55     23.59 o 
  -3  10  10       28.97       23.63     15.43 o 
  -2  10  10      114.52      106.96     18.65 o 
  -1  10  10       19.96       -9.76     13.54 o 
   0  10  10        4.51       -7.71     17.24 o 
   1  10  10       12.02        3.54     15.48 o 
   2  10  10      138.92      196.18     51.46 o 
   3  10  10       87.86       67.68     21.46 o 
   4  10  10       22.58       10.81     22.69 o 
   5  10  10        5.95      -12.30     21.36 o 
   6  10  10      117.47      131.32     28.41 o 
   7  10  10       13.05      -16.66     21.62 o 
   8  10  10       21.25       26.96     24.21 o 
  -7  11  10       36.68       21.84     52.69 o 
  -6  11  10      107.79      124.56    103.97 o 
  -5  11  10        9.56       13.22     15.56 o 
  -4  11  10       31.49       14.78     15.83 o 
  -3  11  10       44.88       73.15     18.35 o 
  -2  11  10       96.38      101.98     19.10 o 
  -1  11  10       29.85       20.38     20.26 o 
   0  11  10       18.08       -2.80     15.67 o 
   1  11  10        2.78       -3.88     15.39 o 
   2  11  10       27.28        8.10     16.48 o 
   3  11  10        0.40       -3.67     20.50 o 
   4  11  10       19.57       23.34     22.18 o 
   5  11  10        9.74       17.89     23.26 o 
   6  11  10        5.18      -26.21     28.30 o 
   7  11  10       35.63       33.92     24.09 o 
  -5  12  10        9.63      -13.50     19.60 o 
  -4  12  10       66.99       57.34     23.50 o 
  -3  12  10       85.28       71.01     23.61 o 
  -2  12  10        0.43      -29.23     19.49 o 
  -1  12  10       22.66        9.29     16.98 o 
   0  12  10        5.17      -23.87     15.91 o 
   1  12  10       32.47       32.29     18.56 o 
   2  12  10        1.07      -29.43     19.62 o 
   3  12  10       28.66       -2.74     25.95 o 
   4  12  10        7.89        1.48     23.63 o 
   5  12  10       32.07       16.94     23.84 o 
  -1  13  10        2.76      -30.15     20.10 o 
   0  13  10       27.11       36.88     69.96 o 
   1  13  10        1.72      -26.98     20.54 o 
   0   1  11      100.36      103.30     29.09 o 
   1   1  11        4.34      -11.20     14.44 o 
  -1   2  11      161.05      209.66     24.59 o 
   0   2  11       30.07       48.66     24.58 o 
   1   2  11       89.85      118.47     21.15 o 
   2   2  11      216.28      286.62     44.05 o 
  -2   3  11       58.62       64.94     18.57 o 
  -1   3  11      217.43      309.52     27.82 o 
   0   3  11      109.31      121.06     29.09 o 
   1   3  11       70.73      133.33     39.36 o 
   2   3  11       17.81       19.77     15.32 o 
   3   3  11       24.70       15.42     34.07 o 
  -3   4  11      782.47      903.70     31.08 o 
  -2   4  11      586.77      643.33     27.16 o 
  -1   4  11      287.94      319.99     21.69 o 
   0   4  11      157.32      203.53     30.79 o 
   1   4  11       56.55       37.58     16.73 o 
   2   4  11        5.30       -1.00     14.10 o 
   3   4  11        8.60       15.70     15.58 o 
   4   4  11       42.69       31.92     13.21 o 
  -4   5  11      171.71      187.14     62.26 o 
  -3   5  11      169.37      243.04     45.96 o 
  -2   5  11      355.58      374.30     32.61 o 
  -1   5  11      273.13      278.11     16.27 o 
   0   5  11       25.30       11.30     12.25 o 
   1   5  11      440.16      454.34     26.04 o 
   2   5  11      737.91      770.92     28.26 o 
   3   5  11       48.43       38.08     16.23 o 
   4   5  11      262.74      245.96     65.54 o 
   5   5  11      149.96      126.82     51.98 o 
  -5   6  11       75.00       74.55     20.45 o 
  -4   6  11      138.28      143.27     23.01 o 
  -3   6  11       38.45       41.49     25.49 o 
  -2   6  11      413.30      509.58     51.46 o 
  -1   6  11      278.40      316.38     38.23 o 
   0   6  11       92.59      117.88     24.87 o 
   1   6  11      151.11      202.55     56.47 o 
   2   6  11      450.93      495.46     35.89 o 
   3   6  11       10.05        1.61     15.13 o 
   4   6  11      137.64      107.82     38.53 o 
   5   6  11       52.94       18.32     15.67 o 
   6   6  11      106.65       67.81     44.34 o 
  -6   7  11      237.90      219.07    123.92 o 
  -5   7  11      230.92      264.80    108.62 o 
  -4   7  11       39.78       52.59     19.54 o 
  -3   7  11        0.22      -21.52     16.41 o 
  -2   7  11      124.92      145.47     34.40 o 
  -1   7  11      187.76      212.79     55.74 o 
   0   7  11      157.03      171.26     32.18 o 
   1   7  11      107.59      112.49     39.96 o 
   2   7  11      157.08      169.72     72.99 o 
   3   7  11       67.73       82.55     22.82 o 
   4   7  11      331.88      415.28     46.11 o 
   5   7  11       53.50       34.83     16.06 o 
   6   7  11        8.02       -5.37     18.73 o 
   7   7  11      114.62      111.10     44.68 o 
  -7   8  11        0.73       -2.56     16.50 o 
  -6   8  11       63.21       59.97     21.50 o 
  -5   8  11       12.46      -16.84     15.86 o 
  -4   8  11        2.42      -22.74     15.16 o 
  -3   8  11       39.17       26.81     15.37 o 
  -2   8  11       55.42       34.59     16.74 o 
  -1   8  11       80.54      104.03     22.36 o 
   0   8  11       16.95        2.13     11.99 o 
   1   8  11        2.03      -13.37     15.24 o 
   2   8  11       71.72       74.58     16.11 o 
   3   8  11      170.80      148.41    105.61 o 
   4   8  11       23.46       29.97     20.08 o 
   5   8  11      192.58      199.38     81.88 o 
   6   8  11       42.20       17.60     20.32 o 
   7   8  11       16.07      -10.32     16.90 o 
   8   8  11        3.09        2.11     17.99 o 
  -8   9  11       24.25        9.67     18.51 o 
  -7   9  11        2.35       -9.18     15.80 o 
  -6   9  11       49.79       26.72     33.42 o 
  -5   9  11       37.06       31.63     23.33 o 
  -4   9  11       74.84       50.19     21.78 o 
  -3   9  11       16.10       17.75     15.07 o 
  -2   9  11      148.14      157.69     24.28 o 
  -1   9  11       33.44       34.30     15.12 o 
   0   9  11       39.71       37.39     26.95 o 
   1   9  11      194.24      206.30     91.09 o 
   2   9  11       18.96       21.19     14.60 o 
   3   9  11       16.36       21.36     16.35 o 
   4   9  11        4.70       -9.33     13.78 o 
   5   9  11       23.48       30.32     31.33 o 
   6   9  11       11.83       -7.53     20.02 o 
   7   9  11        5.81       -7.85     20.57 o 
   8   9  11        6.36       -4.55     20.80 o 
  -7  10  11       71.54       58.65     44.74 o 
  -6  10  11        8.41      -14.57     16.74 o 
  -5  10  11       22.97       28.12     30.70 o 
  -4  10  11        4.44      -13.95     15.25 o 
  -3  10  11       71.03       67.42     22.71 o 
  -2  10  11        7.90       -7.83     15.15 o 
  -1  10  11       12.58       -2.77     18.00 o 
   0  10  11       22.13       -9.12     18.35 o 
   1  10  11      134.88      122.66     29.30 o 
   2  10  11       32.24       24.35     29.31 o 
   3  10  11       64.40       61.73     35.37 o 
   4  10  11        6.74      -24.71     21.26 o 
   5  10  11       36.70      -10.03     27.38 o 
   6  10  11       55.76       68.84     24.27 o 
   7  10  11       23.40       24.49     28.05 o 
  -5  11  11       22.30       13.76     19.84 o 
  -4  11  11       38.72       44.02     18.55 o 
  -3  11  11       55.61       34.79     18.49 o 
  -2  11  11        4.88       -3.45     16.43 o 
  -1  11  11       28.75       32.37     22.28 o 
   0  11  11       37.64       39.53     22.10 o 
   1  11  11       12.93       -0.58     16.06 o 
   2  11  11       16.81        9.76     17.72 o 
   3  11  11       13.07       -5.39     17.32 o 
   4  11  11       42.83       -3.31     25.03 o 
   5  11  11       13.06       26.88     25.45 o 
  -3  12  11       10.77      -15.11     21.20 o 
  -2  12  11        9.99       -1.62     21.10 o 
  -1  12  11        5.69      -20.97     16.98 o 
   0  12  11        2.89      -19.36     17.35 o 
   1  12  11        3.76       -6.15     17.37 o 
   2  12  11        8.90      -29.92     19.95 o 
   3  12  11        6.68      -18.68     35.42 o 
   0   1  12       11.83      -23.46     25.04 o 
   1   1  12      134.46      197.08     41.96 o 
  -1   2  12       28.25       34.17     19.22 o 
   0   2  12       28.58      -14.20     23.50 o 
   1   2  12      248.37      283.08     65.91 o 
   2   2  12       58.13       55.96     20.36 o 
  -2   3  12      172.77      260.22     53.50 o 
  -1   3  12       55.75       98.97     22.49 o 
   0   3  12      259.30      251.00     38.65 o 
   1   3  12       81.97      109.00     41.94 o 
   2   3  12       58.84       62.66     24.25 o 
   3   3  12      417.33      484.26     41.62 o 
  -3   4  12       46.36       54.00     18.47 o 
  -2   4  12       38.26       23.36     17.53 o 
  -1   4  12       23.42        8.08     24.81 o 
   0   4  12       57.50       63.88     22.82 o 
   1   4  12       95.09       78.28     47.08 o 
   2   4  12       43.05       29.87     26.99 o 
   3   4  12      341.70      435.61     33.80 o 
   4   4  12      169.86      183.02     38.93 o 
  -4   5  12       24.72       13.82     14.98 o 
  -3   5  12      340.73      450.66     43.22 o 
  -2   5  12       24.73       31.47     17.65 o 
  -1   5  12      151.53      131.76     24.89 o 
   0   5  12      237.26      220.15     54.63 o 
   1   5  12       54.03       69.35     22.37 o 
   2   5  12       48.85       25.39     14.70 o 
   3   5  12      107.91      118.89     70.77 o 
   4   5  12      105.33       95.34     54.12 o 
   5   5  12       17.96       11.70     13.24 o 
  -5   6  12      138.77      137.46     84.87 o 
  -4   6  12       15.36        7.88     15.57 o 
  -3   6  12       12.68        8.84     15.70 o 
  -2   6  12       38.51       31.38     17.74 o 
  -1   6  12      222.33      259.24     59.45 o 
   0   6  12      200.66      173.00     47.81 o 
   1   6  12       83.98       67.32     65.95 o 
   2   6  12       98.67       85.27     52.71 o 
   3   6  12       58.98       47.59     42.20 o 
   4   6  12      432.31      686.93     53.79 o 
   5   6  12      161.02      114.74    107.18 o 
   6   6  12      236.86      222.32    111.38 o 
  -6   7  12       99.45       65.24     36.37 o 
  -5   7  12       27.72       16.22     17.60 o 
  -4   7  12       81.26       66.98     21.30 o 
  -3   7  12      144.24      189.85     51.07 o 
  -2   7  12       36.11       36.52     14.17 o 
  -1   7  12       45.90       22.13     13.76 o 
   0   7  12       12.43       -4.04     11.51 o 
   1   7  12       58.29       43.42     17.63 o 
   2   7  12       43.33       33.56     49.04 o 
   3   7  12      527.22      722.04     59.66 o 
   4   7  12      163.68      137.99    125.64 o 
   5   7  12      126.67       95.67     74.69 o 
   6   7  12      133.02      129.79    107.81 o 
   7   7  12       32.35       25.03     19.11 o 
  -7   8  12        2.55      -10.73     16.64 o 
  -6   8  12       28.23        1.36     15.84 o 
  -5   8  12        0.85      -11.86     16.74 o 
  -4   8  12       29.57        4.00     19.02 o 
  -3   8  12       42.66       53.04     23.35 o 
  -2   8  12      105.25      105.69     37.62 o 
  -1   8  12        5.30       -7.87     11.67 o 
   0   8  12       46.10       35.07     42.31 o 
   1   8  12       35.65       20.54     20.18 o 
   2   8  12      107.46       81.51     84.76 o 
   3   8  12       16.16        2.63     12.94 o 
   4   8  12      123.71       51.48     58.83 o 
   5   8  12       42.79       42.11     25.27 o 
   6   8  12      198.24      160.98    110.36 o 
   7   8  12      157.11      139.18     94.35 o 
   8   8  12       22.73       33.34     37.37 o 
  -7   9  12       24.18       13.66     38.05 o 
  -6   9  12       19.04       14.57     31.91 o 
  -5   9  12       41.28       26.42     20.62 o 
  -4   9  12       18.86       -3.02     14.32 o 
  -3   9  12       11.75        0.46     14.25 o 
  -2   9  12        9.62       -9.05     13.75 o 
  -1   9  12       54.51       36.07     18.31 o 
   0   9  12       72.17       44.72     42.75 o 
   1   9  12       57.52       23.52     20.16 o 
   2   9  12       55.95       28.14     15.65 o 
   3   9  12       91.77       65.12     65.04 o 
   4   9  12       39.61       26.77     69.28 o 
   5   9  12       50.57       35.69     22.64 o 
   6   9  12       10.87        2.37     21.78 o 
   7   9  12       74.39       54.62     43.56 o 
  -5  10  12        0.55      -20.15     13.43 o 
  -4  10  12        7.90        4.09     15.92 o 
  -3  10  12       43.83       34.52     19.81 o 
  -2  10  12       40.90       25.44     15.81 o 
  -1  10  12       53.88       30.60     25.56 o 
   0  10  12       40.19       24.60     18.26 o 
   1  10  12       22.25       13.63     16.37 o 
   2  10  12       99.19       47.96     44.63 o 
   3  10  12       33.83        6.78     14.73 o 
   4  10  12        0.48      -23.22     21.91 o 
   5  10  12        0.87      -32.89     21.93 o 
  -3  11  12       69.12       76.47     22.70 o 
  -2  11  12       15.95        3.30     19.51 o 
  -1  11  12        6.30      -23.92     18.18 o 
   0  11  12       44.41       41.62     17.69 o 
   1  11  12       13.35        7.48     15.07 o 
   2  11  12       51.37       20.71     30.23 o 
   3  11  12        0.86        7.83     19.10 o 
   0   1  13       70.01      110.10     25.51 o 
   1   1  13       39.97       56.36     22.79 o 
  -1   2  13       28.25       18.44     20.58 o 
   0   2  13      120.71      153.76     25.85 o 
   1   2  13       80.83      119.13     34.84 o 
   2   2  13      115.76      106.58     36.56 o 
  -2   3  13       37.65       43.51     19.29 o 
  -1   3  13       72.78      148.06     49.95 o 
   0   3  13       27.68        7.79     16.00 o 
   1   3  13       40.75       35.98     17.93 o 
   2   3  13       17.92       12.56     17.09 o 
   3   3  13        7.13      -10.01     15.76 o 
  -3   4  13       23.18       -1.35     19.53 o 
  -2   4  13        3.96      -12.46     19.37 o 
  -1   4  13       29.70       13.83     20.45 o 
   0   4  13       58.08       49.09     27.63 o 
   1   4  13       98.35      106.73     62.28 o 
   2   4  13       85.62       78.43     60.89 o 
   3   4  13      124.60      134.85    100.77 o 
   4   4  13        9.00       -5.37     13.43 o 
  -4   5  13       76.88       57.84     52.34 o 
  -3   5  13       12.02       23.52     15.75 o 
  -2   5  13       41.36       36.37     18.26 o 
  -1   5  13       13.98        7.01     14.68 o 
   0   5  13       43.32       21.72     12.68 o 
   1   5  13       41.74       36.80     17.08 o 
   2   5  13       18.22       15.81     14.77 o 
   3   5  13       84.98       95.43     90.41 o 
   4   5  13      240.00      343.50     50.63 o 
   5   5  13        0.83       -7.26     12.67 o 
  -5   6  13        4.89       -1.98     16.29 o 
  -4   6  13       71.61       27.05     44.03 o 
  -3   6  13      106.91      103.55     49.02 o 
  -2   6  13       49.39       35.35     25.44 o 
  -1   6  13       46.12       25.04     15.51 o 
   0   6  13       59.19       44.77     34.66 o 
   1   6  13       54.55       31.92     21.61 o 
   2   6  13       34.08        5.42     12.61 o 
   3   6  13      107.21       11.81     14.43 o 
   4   6  13       58.08       30.46     43.58 o 
   5   6  13       27.28       -7.79     22.59 o 
   6   6  13        8.25      -14.81     20.16 o 
  -6   7  13       18.66       19.99     18.45 o 
  -5   7  13       16.59      -11.60     17.18 o 
  -4   7  13      142.77      129.12     58.88 o 
  -3   7  13       10.44       17.90     20.75 o 
  -2   7  13       93.72       68.73     34.70 o 
  -1   7  13        6.74        0.06     10.64 o 
   0   7  13       13.68       -2.96     11.72 o 
   1   7  13       56.90       17.77     13.70 o 
   2   7  13       35.08       20.52     36.52 o 
   3   7  13       25.16        0.64     11.27 o 
   4   7  13        7.60       -9.23     11.46 o 
   5   7  13        5.97       -7.37     10.61 o 
   6   7  13       33.02       21.68     18.78 o 
   7   7  13        6.64      -12.02     16.73 o 
  -6   8  13        6.93      -12.52     16.74 o 
  -5   8  13       14.26      -10.53     18.35 o 
  -4   8  13       20.71       -0.36     19.41 o 
  -3   8  13        5.29       -6.05     11.60 o 
  -2   8  13       23.22       -1.51     11.64 o 
  -1   8  13       68.76       61.54     37.17 o 
   0   8  13       55.17       23.74     49.28 o 
   1   8  13       10.14       19.75     18.06 o 
   2   8  13       15.55        0.77     11.61 o 
   3   8  13        6.55       -5.63     14.32 o 
   4   8  13       12.29        1.48     14.95 o 
   5   8  13       76.26       45.85     56.72 o 
   6   8  13       41.89       35.19     31.58 o 
  -5   9  13        5.96      -17.61     18.93 o 
  -4   9  13        2.90       -3.23     13.36 o 
  -3   9  13       36.33       29.91     17.98 o 
  -2   9  13       27.17       13.79     21.63 o 
  -1   9  13       27.37        3.62     15.20 o 
   0   9  13        5.13        0.74     13.43 o 
   1   9  13       65.45       14.56     16.57 o 
   2   9  13       10.21       14.44     17.79 o 
   3   9  13       43.12       14.94     29.91 o 
   4   9  13       35.42        8.99     29.15 o 
   5   9  13       17.34      -46.61     36.77 o 
  -3  10  13       62.91       38.91     14.87 o 
  -2  10  13       38.13       18.20     15.57 o 
  -1  10  13       10.28        5.85     13.03 o 
   0  10  13       11.66       -2.73     12.89 o 
   1  10  13       12.97       -6.41     12.46 o 
   2  10  13       17.60       20.36     36.68 o 
   3  10  13       33.39       16.71     29.33 o 
   0   1  14       20.80        6.91     18.62 o 
   1   1  14       19.91       33.91     21.73 o 
  -1   2  14       50.76       58.00     33.26 o 
   0   2  14       56.78       55.80     46.27 o 
   1   2  14        7.54      -13.24     16.68 o 
   2   2  14       42.03       20.45     16.59 o 
  -2   3  14       32.44       17.82     18.25 o 
  -1   3  14       61.12       34.21     31.27 o 
   0   3  14      176.42      113.26     90.87 o 
   1   3  14        8.35       -4.32     13.99 o 
   2   3  14       55.11       34.54     42.66 o 
   3   3  14       22.06       -0.08     13.05 o 
  -3   4  14      153.08       39.47     19.53 o 
  -2   4  14       63.75        7.79     17.90 o 
  -1   4  14      134.71       53.31     46.09 o 
   0   4  14       47.09       22.38     42.62 o 
   1   4  14        1.50        4.05     13.25 o 
   2   4  14       67.14       29.49     49.84 o 
   3   4  14       76.87        7.91     13.16 o 
   4   4  14       59.59       42.95     68.40 o 
  -4   5  14       59.83       24.71     26.99 o 
  -3   5  14        8.27        6.41     14.41 o 
  -2   5  14       21.28       14.48     11.61 o 
  -1   5  14       20.72        3.26     11.48 o 
   0   5  14       53.34       31.50     18.15 o 
   1   5  14       26.92       -5.26     11.60 o 
   2   5  14       30.26       16.69     13.82 o 
   3   5  14       42.83        5.17     14.12 o 
   4   5  14        2.94       -0.57     11.16 o 
   5   5  14      137.52       97.19    103.47 o 
  -5   6  14        6.98       -3.65     14.19 o 
  -4   6  14       28.01       17.04     35.64 o 
  -3   6  14       36.33       15.31     15.00 o 
  -2   6  14       87.97       28.72     30.11 o 
  -1   6  14       12.12       -4.61     12.95 o 
   0   6  14       95.80       25.27     43.04 o 
   1   6  14       96.30       54.18     61.89 o 
   2   6  14       59.25       24.96     26.68 o 
   3   6  14       18.91       -0.73     10.77 o 
   4   6  14       86.47       49.24     70.73 o 
   5   6  14        5.29        1.29     12.95 o 
   6   6  14       14.34       -2.24     22.28 o 
  -6   7  14       14.32        0.44     18.35 o 
  -5   7  14       22.76      -14.12     20.89 o 
  -4   7  14       63.10       50.71     38.18 o 
  -3   7  14       14.18        8.77     12.53 o 
  -2   7  14       36.36        7.93     10.29 o 
  -1   7  14       28.42       16.25     11.09 o 
   0   7  14       26.00        4.28     10.42 o 
   1   7  14       20.72        3.28     18.25 o 
   2   7  14       37.66        8.14     13.12 o 
   3   7  14       98.60       30.49     64.17 o 
   4   7  14       11.76       -0.87     10.63 o 
   5   7  14       36.92        7.21     44.07 o 
   6   7  14        1.47      -15.05     19.12 o 
  -4   8  14       15.68       -3.87     21.25 o 
  -3   8  14       37.80       11.50     11.98 o 
  -2   8  14        9.23       -5.16      9.66 o 
  -1   8  14       13.56       -6.90     21.90 o 
   0   8  14       40.51        6.82     12.32 o 
   1   8  14      101.41       84.51    102.49 o 
   2   8  14       39.84        7.29     12.70 o 
   3   8  14        8.03      -16.81     27.72 o 
   4   8  14       42.47       12.22     39.76 o 
  -2   9  14        2.45      -12.23     11.85 o 
  -1   9  14       10.62       -6.34     10.21 o 
   0   9  14       50.13       24.36     35.52 o 
   1   9  14       27.20        2.60     26.49 o 
   2   9  14        7.13        6.50     13.78 o 
   0   1  15        8.32       -1.98     17.93 o 
   1   1  15       28.20       38.60     22.86 o 
  -1   2  15       45.71       19.12     15.59 o 
   0   2  15        2.43      -23.48     19.48 o 
   1   2  15       23.60       -7.07     13.76 o 
   2   2  15       20.28       14.86     17.71 o 
  -2   3  15       37.25       24.33     17.84 o 
  -1   3  15       13.35        2.43     13.63 o 
   0   3  15       10.60       12.02     17.73 o 
   1   3  15       40.33       37.60     25.27 o 
   2   3  15        9.21       -3.34     12.62 o 
   3   3  15       48.81       16.28     17.79 o 
  -3   4  15       25.61        5.71     13.58 o 
  -2   4  15       41.53        6.14     12.74 o 
  -1   4  15        3.21      -12.22     13.64 o 
   0   4  15       38.78       11.29     15.11 o 
   1   4  15      178.63      141.99    136.66 o 
   2   4  15       99.17       66.75     79.35 o 
   3   4  15       60.64        7.14     14.05 o 
   4   4  15        2.34       -1.18     11.34 o 
  -4   5  15        5.25        3.90     13.33 o 
  -3   5  15        3.72      -10.40     14.35 o 
  -2   5  15       54.63       26.71     25.41 o 
  -1   5  15       26.93       15.47     11.57 o 
   0   5  15       74.52       21.11     21.53 o 
   1   5  15       25.97       -3.91     11.28 o 
   2   5  15       48.35       13.97     23.50 o 
   3   5  15        0.59       -6.29     10.15 o 
   4   5  15       19.25        4.04     20.41 o 
   5   5  15       18.12       -1.63     11.95 o 
  -4   6  15       17.67        1.31     11.60 o 
  -3   6  15        8.66       -0.73     10.85 o 
  -2   6  15       30.59        6.35     10.45 o 
  -1   6  15       15.63        2.08     10.18 o 
   0   6  15        2.75       -1.06     11.20 o 
   1   6  15        2.69       -7.27     10.10 o 
   2   6  15        1.55       -5.83     10.61 o 
   3   6  15        4.23        5.33     12.19 o 
   4   6  15       35.10       16.39     30.70 o 
  -3   7  15       63.71      406.77    239.89 o 
  -2   7  15       29.12       -5.91     12.13 o 
  -1   7  15       31.83        8.10     11.54 o 
   0   7  15       10.32       -3.71     19.95 o 
   1   7  15       77.78       38.66     62.68 o 
   2   7  15       12.15       -4.63     10.53 o 
   3   7  15       29.25        2.35     27.82 o 
   0   1  16        5.29       -4.81     16.55 o 
   1   1  16        3.91      -22.24     14.83 o 
  -1   2  16        9.06      -10.66     14.33 o 
   0   2  16       45.71        9.12     30.36 o 
   1   2  16       57.73       24.21     34.03 o 
   2   2  16      123.14      127.60    143.00 o 
  -2   3  16        4.96       -1.11     14.16 o 
  -1   3  16       47.17       19.63     14.98 o 
   0   3  16       16.41       11.19     32.14 o 
   1   3  16       74.55       48.78     78.76 o 
   2   3  16       37.52       31.81     54.52 o 
   3   3  16       32.70        5.40     14.16 o 
  -3   4  16        3.44        5.56     14.51 o 
  -2   4  16        8.98       10.71     12.29 o 
  -1   4  16        8.62       -6.31     11.05 o 
   0   4  16       31.06       14.14     15.30 o 
   1   4  16       21.45        4.58     19.66 o 
   2   4  16       17.51        1.10     11.70 o 
   3   4  16       35.23        1.54     13.47 o 
   4   4  16        8.06        0.89     14.03 o 
  -2   5  16       36.27       16.75     21.85 o 
  -1   5  16       32.58       14.73     12.21 o 
   0   5  16       13.36        0.73     19.25 o 
   1   5  16       40.33        4.52     13.91 o 
   2   5  16       18.11        2.43     13.43 o 
   0   1  17        8.70      -11.05     15.10 o 
   1   1  17        0.22      -15.55     13.47 o 
   0   2  17        1.45       -5.95     17.21 o 
                                                 
